# Supplementary material for: Temporal transcriptome change of Oncomelania hupensis revealed by Schistosoma japonicum invasion
Source: Cell Biosci. 2020 Apr 17;10:58. doi: 10.1186/s13578-020-00420-4 (PMC7165382; doi:10.1186/s13578-020-00420-4)
Supplement: Supplementary file 2 — Additional file 2: Table S2. Temporal transcriptome dynamics between three different groups. [file 13578_2020_420_MOESM2_ESM.xlsx]

## Sheet: Sheet1
Geneid	N1.x	N2.x	N3.x	A1.x	A2.x	A3.x	C1.x	C2.x	C3.x	type	N1	N2	N3	A1	A2	A3	C1	C2	C3	AvsN_log2FoldChange	AvsN_pvalue	AvsN_padj	CvsN_log2FoldChange	CvsN_pvalue	CvsN_padj	CvsA_log2FoldChange	CvsA_pvalue	CvsA_padj	sigc1	sigc2	sigc3	cluster	wgcna	gi_sp	refseq	GO	blast	KEGG_id	KO	KO_iterm
CL3666Contig1	NA	NA	NA	138	558	204	1088	2452	1867	onc	3.06845	3.13385	3.22833	6.71468	8.77562	7.59843	9.74434	10.7855	9.93687	10.3871	9.17316e-15	2.32195e-12	12.954	4.02357e-22	4.02649e-19	2.56695	5.97964e-05	0.0138254	UP	UP	UP	1	brown	P12812			sp|P12812|P40_SCHMA Major egg antigen OS=Schistosoma mansoni PE=2 SV=1
CL19054Contig1	NA	NA	NA	72	268	220	744	1354	998	onc	2.96722	3.02873	3.11762	5.86446	7.75608	7.60119	9.14995	9.90424	9.02829	9.72788	2.54457e-13	4.91851e-11	12.1617	5.46172e-20	3.96598e-17	2.43384	8.02505e-05	0.016847	UP	UP	UP	1	brown	Q71U34		GO:0005524;GO:0006397;GO:0006355;GO:0008380;GO:0006351;GO:0042470;GO:0005730;GO:0005886;GO:0005681	sp|Q71U34|HSP7C_SAGOE Heat shock cognate 71 kDa protein OS=Saguinus oedipus GN=HSPA8 PE=2 SV=1	K03283
unigene89379	NA	NA	NA	84	256	188	744	992	830	onc	2.97033	3.03025	3.1169	6.03105	7.67413	7.38389	9.11693	9.47289	8.76433	9.6288	1.15377e-13	2.39569e-11	11.8907	4.57638e-20	3.48604e-17	2.26186	3.25129e-05	0.00936349	UP	UP	UP	1	brown	Q8IX12	NP_001269889.1; NP_060707.2; NP_001269888.1	GO:0001047;GO:0030374;GO:0003723;GO:0003713;GO:0003714;GO:0006915;GO:0007049;GO:0000398;GO:0030335;GO:0008284;GO:0006355;GO:0006351;GO:0005654;GO:0048471	sp|Q8IX12|CCAR1_HUMAN Cell division cycle and apoptosis regulator protein 1 OS=Homo sapiens GN=CCAR1 PE=1 SV=2
unigene95268	NA	NA	NA	82	236	138	674	999	892	onc	2.94526	3.00483	3.09097	5.98922	7.55998	6.99365	8.97794	9.46719	8.84036	9.40451	2.84936e-13	5.46789e-11	11.8773	2.67653e-20	2.06973e-17	2.47284	2.15277e-06	0.00139232	UP	UP	UP	1	brown	Q95JC9	NP_001094495.1; NP_001092050.1	GO:0005179;GO:0005576	sp|Q95JC9|PRP_PIG Basic proline-rich protein OS=Sus scrofa PE=1 SV=2	K12886	KO05168	Herpes simplex infection
unigene100718	NA	NA	NA	76	216	224	622	702	1156	onc	2.96991	3.02908	3.11465	5.90776	7.45293	7.5859	8.87522	9.01957	9.16425	9.60759	1.19074e-13	2.46283e-11	11.7663	9.67668e-20	6.76533e-17	2.15871	6.26532e-05	0.0141443	UP	UP	UP	1	brown	A2VD23	NP_942112.2	GO:0009590;GO:0043049;GO:0005576	sp|A2VD23|STM_DANRE Protein starmaker OS=Danio rerio GN=stm PE=2 SV=1
unigene48352	NA	NA	NA	46	244	84	388	852	604	onc	2.86777	2.92388	3.00506	5.27083	7.5142	6.32463	8.19314	9.16492	8.25926	9.12913	3.89322e-11	4.63726e-09	11.4112	1.34991e-16	5.85698e-14	2.28204	0.00158772	0.0994252	UP	UP	None	1	brown	Q8NC51	NP_001018077.1; NP_001018079.1; NP_001018078.1; NP_056455.3	GO:0045296;GO:0003730;GO:0003723;GO:0042981;GO:0043488;GO:0005737;GO:0005829;GO:0070062;GO:0016020;GO:0005634;GO:0048471;GO:0005886	sp|Q8NC51|PAIRB_HUMAN Plasminogen activator inhibitor 1 RNA-binding protein OS=Homo sapiens GN=SERBP1 PE=1 SV=2
unigene70211	NA	NA	NA	86	200	90	430	708	556	onc	2.92183	2.97697	3.05681	5.98644	7.27483	6.41362	8.31666	8.92676	8.15418	9.10334	1.50455e-12	2.48373e-10	11.2886	1.58573e-18	8.99234e-16	2.1853	2.57454e-05	0.00838214	UP	UP	UP	1	brown	Q90YU8	NP_001187213.1	GO:0003735;GO:0006412;GO:0022625	sp|Q90YU8|RL19_ICTPU 60S ribosomal protein L19 OS=Ictalurus punctatus GN=rpl19 PE=2 SV=1	K02885
unigene77743	NA	NA	NA	72	218	126	521	543	530	onc	2.94434	2.99909	3.0784	5.79049	7.37989	6.81181	8.55243	8.59607	8.09506	9.27417	7.78129e-13	1.3473e-10	11.1994	4.65819e-18	2.55635e-15	1.92521	0.000343329	0.0420249	UP	UP	UP	1	brown	Q56WH4	NP_851056.1; NP_197657.3	GO:0004407;GO:0009294;GO:0045892;GO:0009944;GO:0010162;GO:0006351;GO:0005618;GO:0005829;GO:0005739;GO:0005730;GO:0005774	sp|Q56WH4|HDT2_ARATH Histone deacetylase HDT2 OS=Arabidopsis thaliana GN=HDT2 PE=1 SV=2
CL9575Contig1	NA	NA	NA	52	164	80	336	656	526	onc	2.87114	2.9244	3.00156	5.38091	6.98635	6.2299	7.9586	8.77363	8.03103	8.77855	2.69652e-11	3.37262e-09	11.1207	2.83776e-17	1.3926e-14	2.34218	7.53073e-05	0.0160902	UP	UP	UP	1	brown	Q6PBF0	XP_012812090.1; NP_988925.1	GO:0003723;GO:0019843;GO:0003735;GO:0002181;GO:0022625	sp|Q6PBF0|RL8_XENTR 60S ribosomal protein L8 OS=Xenopus tropicalis GN=rpl8 PE=2 SV=3	K02938
unigene27924	NA	NA	NA	50	150	110	392	574	518	onc	2.89366	2.94675	3.02369	5.34745	6.88621	6.60622	8.15085	8.61184	8.01633	8.85846	9.74204e-12	1.38833e-09	11.0871	1.3853e-17	7.14156e-15	2.22865	5.57367e-05	0.0133378	UP	UP	UP	1	brown	O42249	NP_001266445.1	GO:0030178;GO:2000543;GO:0051302;GO:2000114;GO:0032880;GO:0005840	sp|O42249|GBLP_ORENI Guanine nucleotide-binding protein subunit beta-2-like 1 OS=Oreochromis niloticus GN=gnb2l1 PE=2 SV=1	K14753	KO05162	Measles
unigene84600	NA	NA	NA	46	88	74	360	570	494	onc	2.82892	2.88061	2.95551	5.21268	6.21585	6.1001	7.9952	8.55043	7.90734	8.2612	6.84374e-11	7.61058e-09	11.0284	2.50327e-18	1.38869e-15	2.7672	2.92703e-09	1.1674e-05	UP	UP	UP	1	brown	P41824	NP_001191560.1	GO:0003677;GO:0003723;GO:0006355;GO:0006351;GO:0005634	sp|P41824|YBOXH_APLCA Y-box factor homolog OS=Aplysia californica PE=2 SV=1	K09276
unigene28084	NA	NA	NA	32	123	78	412	513	475	onc	2.83083	2.88261	2.95763	4.83429	6.60633	6.16237	8.16237	8.42358	7.86228	8.45154	1.63882e-10	1.6593e-08	11.0084	7.27613e-17	3.2863e-14	2.55685	2.15446e-05	0.00781155	UP	UP	UP	1	brown	Q99PF5	NP_598286.1	GO:0003677;GO:0035925;GO:0003730;GO:0003729;GO:0003723;GO:0061158;GO:0071345;GO:0010586;GO:0006402;GO:0006397;GO:0051028;GO:0045019;GO:0061014;GO:2000628;GO:0043488;GO:0006355;GO:0008380;GO:0006351;GO:0010494;GO:0030425;GO:0016020;GO:0043025;GO:0005634	sp|Q99PF5|FUBP2_RAT Far upstream element-binding protein 2 OS=Rattus norvegicus GN=Khsrp PE=1 SV=1	K13210	KO03015	mRNA surveillance pathway
CL13900Contig1	NA	NA	NA	30	134	56	254	603	518	onc	2.7957	2.84693	2.92118	4.74597	6.6839	5.76455	7.55176	8.59874	7.94424	8.36129	8.83182e-10	7.58424e-08	10.962	8.14103e-16	3.0551e-13	2.60075	0.000160785	0.026174	UP	UP	UP	1	brown	P53506		GO:0005524;GO:0005737;GO:0005856	sp|P53506|ACT8_XENLA Actin, cytoplasmic type 8 OS=Xenopus laevis PE=3 SV=1	K05692
unigene75090	NA	NA	NA	54	142	56	315	418	538	onc	2.87318	2.92328	2.99596	5.38977	6.76246	5.7847	7.81482	8.14987	7.99179	8.52803	3.71182e-11	4.43383e-09	10.8248	3.99748e-17	1.90672e-14	2.29673	1.236e-05	0.00528171	UP	UP	UP	1	brown	Q9NZ56	NP_001292353.1; NP_064450.3	GO:0003779;GO:0006974;GO:0071456;GO:0051295;GO:0070649;GO:0051758;GO:0035556;GO:0046907;GO:0007275;GO:0043066;GO:0042177;GO:0048477;GO:0040038;GO:0015031;GO:0016192;GO:0005938;GO:0030659;GO:0005829;GO:0005789;GO:0005902;GO:0005730;GO:0048471;GO:0005886;GO:0005819	sp|Q9NZ56|FMN2_HUMAN Formin-2 OS=Homo sapiens GN=FMN2 PE=1 SV=4	K12824	KO04212	Longevity regulating pathway - worm
unigene36183	NA	NA	NA	54	4	22	335	2	1101	onc	2.13849	2.1863	2.25523	5.03994	2.87082	4.40352	7.61781	2.59367	8.61157	6.72135	0.00221655	0.0197704	10.808	8.07799e-07	3.0744e-05	4.08664	0.0275745	0.384405	UP	UP	None	4	cyan	Q40281	NP_001280819.1	GO:0005524;GO:0009570	sp|Q40281|RCA_MALDO Ribulose bisphosphate carboxylase/oxygenase activase, chloroplastic OS=Malus domestica GN=RCA PE=2 SV=1
unigene37001	NA	NA	NA	36	120	70	306	482	384	onc	2.84495	2.89418	2.96563	4.94094	6.54063	6.00831	7.75151	8.29395	7.55811	8.39787	1.94681e-10	1.93791e-08	10.7575	3.06512e-16	1.23177e-13	2.35962	7.43622e-05	0.0160314	UP	UP	UP	1	brown	P58374	XP_019628548.1; XP_019628547.1	GO:0003735;GO:0006412;GO:0005840	sp|P58374|RL30_BRABE 60S ribosomal protein L30 OS=Branchiostoma belcheri GN=RPL30 PE=3 SV=1	K02908
CL20936Contig1	NA	NA	NA	34	80	76	318	486	346	onc	2.81844	2.86714	2.93781	4.86383	6.05752	6.08093	7.7766	8.28245	7.41297	8.14948	3.98634e-10	3.711e-08	10.7438	1.37391e-16	5.89244e-14	2.59432	3.40125e-06	0.0019379	UP	UP	UP	1	brown	O57521	NP_571385.2	GO:0005524;GO:0046983;GO:0051082;GO:0001568;GO:0050900;GO:0007517;GO:0071157;GO:0032435;GO:1901389;GO:0030511;GO:0006457;GO:0043627;GO:0006950;GO:0034751;GO:0005737;GO:0005576;GO:0005634	sp|O57521|HS90B_DANRE Heat shock protein HSP 90-beta OS=Danio rerio GN=hsp90ab1 PE=1 SV=2	K04079
unigene58964	NA	NA	NA	36	102	42	376	362	424	onc	2.80833	2.85669	2.92687	4.91351	6.32365	5.41813	7.96744	7.91438	7.64479	8.04737	5.24752e-10	4.75652e-08	10.7266	1.01483e-16	4.54331e-14	2.67919	7.34506e-07	0.00062774	UP	UP	UP	1	brown	P46804		GO:0005615	sp|P46804|SPD2_NEPCL Spidroin-2 (Fragment) OS=Nephila clavipes PE=2 SV=1
unigene28085	NA	NA	NA	38	121	98	342	453	333	onc	2.87376	2.92297	2.9944	5.01124	6.56171	6.40213	7.89522	8.22791	7.39842	8.59492	8.29888e-11	9.00276e-09	10.7191	4.89553e-16	1.92195e-13	2.12421	0.000441018	0.0474038	UP	UP	UP	1	brown	Q99PF5	NP_598286.1	GO:0003677;GO:0035925;GO:0003730;GO:0003729;GO:0003723;GO:0061158;GO:0071345;GO:0010586;GO:0006402;GO:0006397;GO:0051028;GO:0045019;GO:0061014;GO:2000628;GO:0043488;GO:0006355;GO:0008380;GO:0006351;GO:0010494;GO:0030425;GO:0016020;GO:0043025;GO:0005634	sp|Q99PF5|FUBP2_RAT Far upstream element-binding protein 2 OS=Rattus norvegicus GN=Khsrp PE=1 SV=1	K13210	KO03015	mRNA surveillance pathway
unigene55140	NA	NA	NA	14	73	50	180	633	192	onc	2.65565	2.70244	2.77031	3.92298	5.85295	5.51273	6.99758	8.50371	6.61954	7.70022	1.38801e-07	6.50625e-06	10.6034	3.49615e-13	7.25337e-11	2.90322	0.000813793	0.0684542	UP	UP	None	1	brown	P17508		GO:0005525;GO:0003924;GO:0003746;GO:0005737	sp|P17508|EF1A3_XENLA Elongation factor 1-alpha, oocyte form OS=Xenopus laevis PE=1 SV=2	K03231
unigene55138	NA	NA	NA	30	116	89	364	409	217	onc	2.84277	2.89027	2.95925	4.74127	6.47063	6.25077	7.92119	8.05429	6.84931	8.47253	6.139e-10	5.51224e-08	10.5694	1.06499e-14	3.17858e-12	2.0969	0.00273512	0.129239	UP	UP	None	1	brown	P27592		GO:0005525;GO:0003924;GO:0003746;GO:0005737	sp|P27592|EF1A_ONCVO Elongation factor 1-alpha OS=Onchocerca volvulus PE=2 SV=1	K03231
unigene71022	NA	NA	NA	36	66	66	264	305	502	onc	2.83175	2.878	2.94522	4.90516	5.81206	5.89143	7.50602	7.67052	7.80876	7.95696	2.6222e-10	2.55285e-08	10.5538	4.14751e-17	1.95997e-14	2.59686	6.25088e-09	1.75981e-05	UP	UP	UP	1	brown	P51989		GO:0003723;GO:0006406;GO:0006397;GO:0030529;GO:0005634	sp|P51989|RO21_XENLA Heterogeneous nuclear ribonucleoprotein A2 homolog 1 OS=Xenopus laevis PE=2 SV=1	K12741	KO03015	mRNA surveillance pathway
unigene78846	NA	NA	NA	28	111	22	266	410	330	onc	2.74947	2.79561	2.86262	4.61009	6.35685	4.70012	7.48165	7.99257	7.27742	7.88598	1.29679e-08	8.22582e-07	10.5371	2.55282e-14	7.02819e-12	2.65111	0.000299861	0.0389982	UP	UP	UP	1	brown	O61231	NP_651954.3; NP_730773.4; NP_001262233.1	GO:0003723;GO:0003735;GO:0002181;GO:0000027;GO:0005737;GO:0022625;GO:0022626;GO:0043025;GO:0005840	sp|O61231|RL10_DROME 60S ribosomal protein L10 OS=Drosophila melanogaster GN=RpL10 PE=1 SV=1	K02866
unigene89380	NA	NA	NA	40	80	56	274	357	330	onc	2.84794	2.89322	2.9591	5.01008	6.0168	5.70489	7.53546	7.84284	7.29725	8.01365	2.42399e-10	2.3773e-08	10.4629	1.11986e-16	4.92709e-14	2.44927	1.40358e-07	0.000197575	UP	UP	UP	1	brown	C8ZG52		GO:0016021;GO:0005774	sp|C8ZG52|TDA7_YEAS8 Topoisomerase I damage affected protein 7 OS=Saccharomyces cerevisiae (strain Lalvin EC1118 / Prise de mousse) GN=TDA7 PE=3 SV=1
unigene21620	NA	NA	NA	44	62	62	236	341	334	onc	2.85681	2.90087	2.96502	5.09758	5.72269	5.80072	7.33646	7.76367	7.28888	7.93936	1.92901e-10	1.9238e-08	10.3735	7.09346e-17	3.2324e-14	2.43417	3.4423e-09	1.2673e-05	UP	UP	UP	1	brown	Q6IQ97	NP_955999.1	GO:0003723;GO:0008270;GO:0005634	sp|Q6IQ97|RBM41_DANRE RNA-binding protein 4.1 OS=Danio rerio GN=rbm4.1 PE=1 SV=1	K13187	KO03040	Spliceosome
unigene91872	NA	NA	NA	18	134	54	204	472	170	onc	2.76792	2.81282	2.87809	4.19988	6.55689	5.62108	7.14801	8.13876	6.48818	8.28372	1.70845e-08	1.05353e-06	10.3506	1.68742e-12	2.96969e-10	2.06691	0.0186997	0.320893	UP	UP	None	1	brown	O78681	YP_001936252.1; NP_008590.1	GO:0004129;GO:0020037;GO:0005506;GO:0009060;GO:0006119;GO:0016021;GO:0005743;GO:0045277	sp|O78681|COX1_CARAU Cytochrome c oxidase subunit 1 OS=Carassius auratus GN=mt-co1 PE=3 SV=1	K02256
unigene41566	NA	NA	NA	30	98	48	232	376	250	onc	2.82811	2.87191	2.93567	4.69896	6.20841	5.50797	7.29919	7.86272	6.93495	8.02931	1.85862e-09	1.49109e-07	10.3259	9.30952e-15	2.84509e-12	2.2966	0.000281454	0.0373142	UP	UP	UP	1	brown	Q07205	XP_006240671.1; NP_001316808.1; XP_017458786.1; NP_064460.1	GO:0045296;GO:0071074;GO:0005525;GO:0003723;GO:0003743;GO:0090630;GO:0001731;GO:0006446;GO:0005737;GO:0005829;GO:0005886	sp|Q07205|IF5_RAT Eukaryotic translation initiation factor 5 OS=Rattus norvegicus GN=Eif5 PE=1 SV=1	K03262
unigene47674	NA	NA	NA	22	180	28	114	582	116	onc	2.66363	2.70885	2.77451	4.3227	6.86289	4.88238	6.43616	8.36347	6.01588	8.42578	1.39403e-07	6.52872e-06	10.3189	1.06665e-10	1.17073e-08	1.89314	0.0807184	0.61262	UP	UP	None	1	brown	Q06814		GO:0005509;GO:0030246;GO:0051082;GO:0006457;GO:0005788	sp|Q06814|CALR_SCHMA Calreticulin OS=Schistosoma mansoni PE=2 SV=2	K08057
unigene37237	NA	NA	NA	46	66	62	288	190	364	onc	2.88473	2.92705	2.98874	5.13608	5.77623	5.78646	7.54271	7.05153	7.36266	7.98809	1.40178e-10	1.43294e-08	10.2269	1.74558e-16	7.36273e-14	2.23886	3.63197e-08	7.55766e-05	UP	UP	UP	1	brown	P15870	NP_999722.1	GO:0003677;GO:0006334;GO:0000786;GO:0005634	sp|P15870|H1D_STRPU Histone H1-delta OS=Strongylocentrotus purpuratus PE=3 SV=1	K11275	KO03030	DNA replication
unigene97941	NA	NA	NA	28	92	26	158	318	360	onc	2.78716	2.82913	2.89028	4.59122	6.08633	4.83706	6.79723	7.60497	7.30219	7.74292	1.10357e-08	7.11911e-07	10.2159	3.95487e-14	1.02459e-11	2.47299	0.000231992	0.0338511	UP	UP	UP	1	brown	P48150	NP_498572.1	GO:0048027;GO:0070181;GO:0003735;GO:0000462;GO:0000028;GO:0006412;GO:0022627	sp|P48150|RS14_CAEEL 40S ribosomal protein S14 OS=Caenorhabditis elegans GN=rps-14 PE=3 SV=1	K02955
unigene97840	NA	NA	NA	24	96	74	216	268	344	onc	2.86969	2.91243	2.97472	4.50361	6.18564	5.97811	7.20986	7.45473	7.30003	8.19597	8.34427e-10	7.21216e-08	10.2107	1.80838e-14	5.15612e-12	2.01478	0.00140239	0.0947331	UP	UP	None	1	brown	P55833		GO:0046872;GO:0003735;GO:0006412;GO:0005840	sp|P55833|RS27_HOMAM 40S ribosomal protein S27 OS=Homarus americanus GN=RPS27 PE=3 SV=2	K02978
unigene105365	NA	NA	NA	22	72	20	148	373	275	onc	2.71657	2.75776	2.81775	4.31862	5.76992	4.53775	6.6755	7.7469	6.94297	7.38499	8.31707e-08	4.17078e-06	10.1895	1.12268e-13	2.61636e-11	2.80451	9.06263e-05	0.0182701	UP	UP	UP	1	brown	P12812			sp|P12812|P40_SCHMA Major egg antigen OS=Schistosoma mansoni PE=2 SV=1
unigene54249	NA	NA	NA	24	92	30	194	309	298	onc	2.79592	2.83751	2.89814	4.44912	6.08348	4.9776	7.02938	7.56573	7.07768	7.75434	9.82781e-09	6.45745e-07	10.1854	4.20683e-14	1.08436e-11	2.43102	0.0002644	0.0362584	UP	UP	UP	1	brown	Q90YP3	NP_001187089.1	GO:0003735;GO:0006412;GO:0005840	sp|Q90YP3|RS28_ICTPU 40S ribosomal protein S28 OS=Ictalurus punctatus GN=rps28 PE=3 SV=1	K02979
unigene42008	NA	NA	NA	28	80	24	180	318	300	onc	2.7804	2.8216	2.88166	4.57932	5.91541	4.74682	6.92776	7.58398	7.07026	7.59084	1.32376e-08	8.35696e-07	10.1777	2.0521e-14	5.75455e-12	2.58689	4.23622e-05	0.0112636	UP	UP	UP	1	brown	P62864		GO:0003723;GO:0003735;GO:0019731;GO:0061844;GO:0050830;GO:0002227;GO:0006412;GO:0022627;GO:0005615;GO:0005622;GO:0015935	sp|P62864|RS30_RAT 40S ribosomal protein S30 OS=Rattus norvegicus GN=Fau PE=1 SV=1	K02983
unigene65634	NA	NA	NA	20	44	40	156	398	198	onc	2.72176	2.76205	2.82082	4.22917	5.23606	5.21204	6.72163	7.80593	6.55265	7.27296	7.12972e-08	3.66171e-06	10.1491	4.25036e-14	1.08519e-11	2.87611	1.36612e-05	0.00578608	UP	UP	UP	1	brown	Q9EPH8	NP_599180.1	GO:0003730;GO:0003729;GO:0008143;GO:0008266;GO:0008022;GO:0003723;GO:0031047;GO:0006397;GO:2000623;GO:0000184;GO:1900153;GO:0060213;GO:0045070;GO:0008380;GO:0071013;GO:0005737;GO:0036464;GO:0010494;GO:0030425;GO:0070062;GO:0005925;GO:0030529;GO:0016020;GO:1990124;GO:0005634	sp|Q9EPH8|PABP1_RAT Polyadenylate-binding protein 1 OS=Rattus norvegicus GN=Pabpc1 PE=1 SV=1	K13126	KO03018	RNA degradation
CL2016Contig1	NA	NA	NA	18	192	4	136	436	136	onc	2.57329	2.61589	2.67784	4.06506	6.84973	3.24972	6.55263	7.91854	6.11155	8.31446	1.53363e-06	5.0824e-05	10.0978	5.08771e-09	3.68837e-07	1.78338	0.159512	0.783162	UP	UP	None	1	brown	Q12215	NP_014536.1	GO:0004888;GO:0030242;GO:0071555;GO:0009408;GO:0007266;GO:0016021;GO:0005622	sp|Q12215|WSC3_YEAST Cell wall integrity and stress response component 3 OS=Saccharomyces cerevisiae (strain ATCC 204508 / S288c) GN=WSC3 PE=1 SV=1
unigene77740	NA	NA	NA	22	66	60	238	234	276	onc	2.84185	2.88218	2.94104	4.38681	5.7221	5.69714	7.25712	7.23051	6.98094	7.79794	2.85139e-09	2.16218e-07	10.0888	1.27053e-14	3.68432e-12	2.29085	8.27393e-05	0.0170685	UP	UP	UP	1	brown	Q54Y98	XP_642304.1	GO:0003723;GO:0000398;GO:0005634;GO:0045335	sp|Q54Y98|TRA2_DICDI Transformer-2 protein homolog OS=Dictyostelium discoideum GN=tra2 PE=3 SV=1	K11294	KO05130	Pathogenic Escherichia coli infection
unigene18093	NA	NA	NA	16	60	50	124	392	210	onc	2.74485	2.78499	2.84354	4.05071	5.56914	5.45212	6.46464	7.79054	6.6233	7.5737	6.81772e-08	3.53909e-06	10.0852	5.64357e-13	1.09517e-10	2.51145	0.00102865	0.079921	UP	UP	None	1	brown	Q91060		GO:0005525;GO:0003924;GO:0005200;GO:0007017;GO:0005737;GO:0005874	sp|Q91060|TBA_NOTVI Tubulin alpha chain OS=Notophthalmus viridescens PE=2 SV=1	K07374
CL16917Contig1	NA	NA	NA	16	91	41	160	354	203	onc	2.77606	2.81644	2.87534	4.07261	6.03954	5.26534	6.77283	7.6886	6.60341	7.80023	3.61158e-08	2.03365e-06	10.0708	9.94561e-13	1.85932e-10	2.27054	0.00393723	0.152087	UP	UP	None	1	brown	P13549	XP_018096060.1; XP_018096063.1; NP_001080911.1; XP_018096059.1; XP_018096066.1; XP_018096062.1; XP_018096065.1; XP_018096058.1; XP_018096064.1; XP_018096061.1	GO:0005525;GO:0003924;GO:0003746;GO:0005737	sp|P13549|EF1A0_XENLA Elongation factor 1-alpha, somatic form OS=Xenopus laevis GN=eef1as PE=2 SV=1	K03231
CL10868Contig1	NA	NA	NA	22	52	34	191	216	308	onc	2.79789	2.83603	2.89178	4.33878	5.41201	5.05441	6.93474	7.06881	7.03824	7.31322	9.87016e-09	6.47726e-07	9.99111	3.53406e-15	1.14884e-12	2.67789	5.46723e-08	0.000100639	UP	UP	UP	1	brown	Q10126			sp|Q10126|YSM6_CAEEL Putative uncharacterized transposon-derived protein F52C9.6 OS=Caenorhabditis elegans GN=F52C9.6 PE=5 SV=1
unigene19944	NA	NA	NA	21	60	49	177	220	282	onc	2.84189	2.87963	2.93484	4.32184	5.57687	5.44129	6.85839	7.09963	6.94751	7.60275	5.5341e-09	3.87066e-07	9.92457	2.20094e-14	6.10486e-12	2.32182	3.62719e-05	0.0100345	UP	UP	UP	1	brown	Q04832		GO:0003677;GO:0008270;GO:0005634	sp|Q04832|HEXP_LEIMA DNA-binding protein HEXBP OS=Leishmania major GN=HEXBP PE=4 SV=1	K09250
unigene71021	NA	NA	NA	28	48	36	188	177	308	onc	2.83382	2.87052	2.92425	4.5604	5.32484	5.10892	6.89931	6.82421	7.02012	7.35059	4.0006e-09	2.9211e-07	9.89003	1.78407e-15	6.38749e-13	2.53945	1.45123e-09	6.31417e-06	UP	UP	UP	1	brown	P51989		GO:0003723;GO:0006406;GO:0006397;GO:0030529;GO:0005634	sp|P51989|RO21_XENLA Heterogeneous nuclear ribonucleoprotein A2 homolog 1 OS=Xenopus laevis PE=2 SV=1	K12741	KO03015	mRNA surveillance pathway
unigene126164	NA	NA	NA	6	66	4	178	302	124	onc	2.49699	2.53359	2.587	3.15722	5.48703	3.1637	6.6913	7.29618	5.85104	6.82451	2.7625e-05	0.00058179	9.86296	1.16272e-09	9.8574e-08	3.03845	0.00692049	0.199047	UP	UP	None	7	brown	P53442	XP_018652294.1	GO:0004332;GO:0006096	sp|P53442|ALF_SCHMA Fructose-bisphosphate aldolase OS=Schistosoma mansoni PE=2 SV=1	K01623
unigene51375	NA	NA	NA	10	76	44	208	238	168	onc	2.77956	2.81675	2.87112	3.69649	5.78516	5.28845	7.00172	7.14946	6.32535	7.62896	9.73618e-08	4.78315e-06	9.85285	4.99525e-12	7.91748e-10	2.22389	0.00631937	0.190817	UP	UP	None	1	brown	Q26540	XP_018644942.1	GO:0019904	sp|Q26540|14331_SCHMA 14-3-3 protein homolog 1 OS=Schistosoma mansoni PE=2 SV=1	K16197	KO05169	Epstein-Barr virus infection
unigene100344	NA	NA	NA	14	68	42	158	254	208	onc	2.80488	2.84149	2.89507	3.95673	5.66894	5.24537	6.68759	7.22138	6.5621	7.54823	4.08739e-08	2.26558e-06	9.83467	7.33185e-13	1.40675e-10	2.28644	0.00133985	0.0924222	UP	UP	None	1	brown	P41042	NP_524053.2; NP_001287055.1; NP_729871.1	GO:0003723;GO:0019843;GO:0003735;GO:0002181;GO:0022626;GO:0022627;GO:0005840	sp|P41042|RS4_DROME 40S ribosomal protein S4 OS=Drosophila melanogaster GN=RpS4 PE=1 SV=2	K02987
unigene7562	NA	NA	NA	50	2	220	472	6	106	onc	2.34046	2.38248	2.44341	4.94642	2.69923	6.99214	7.92718	3.32612	5.72066	8.7144	0.000210717	0.00306285	9.83109	2.88819e-05	0.000620651	1.11669	0.583384	0.998571	UP	UP	None	4	purple	Q40250		GO:0004497;GO:0016984;GO:0009853;GO:0019253;GO:0009507	sp|Q40250|RBS_LACSA Ribulose bisphosphate carboxylase small chain, chloroplastic OS=Lactuca sativa GN=RBCS PE=2 SV=1	K01602
unigene67192	NA	NA	NA	24	72	24	152	255	208	onc	2.80945	2.84563	2.8986	4.40156	5.72348	4.6995	6.63631	7.21724	6.55452	7.45884	2.83178e-08	1.63793e-06	9.8214	2.17301e-13	4.75982e-11	2.36257	0.000271349	0.0368943	UP	UP	UP	1	brown	D0EYG3	NP_001159799.1	GO:0016209;GO:0005737	sp|D0EYG3|SELW_CHICK Selenoprotein W OS=Gallus gallus GN=SEPW1 PE=2 SV=1
unigene66739	NA	NA	NA	38	84	30	180	233	198	onc	2.8818	2.9185	2.97226	4.87318	5.93416	4.95922	6.872	7.15865	6.54497	7.78392	2.60397e-09	2.01187e-07	9.8194	4.90422e-14	1.23299e-11	2.03548	0.000352794	0.0422678	UP	UP	UP	1	brown	O60832	NP_001135935.1; NP_001354.1; NP_001275676.1	GO:0034513;GO:0009982;GO:0003723;GO:0003720;GO:0070034;GO:0000495;GO:0008283;GO:1990481;GO:1904851;GO:0051973;GO:1904874;GO:0032212;GO:1904872;GO:0006396;GO:0006364;GO:0031118;GO:0031120;GO:0090669;GO:0007004;GO:0072589;GO:0031429;GO:0090661;GO:0005737;GO:0001650;GO:0005730;GO:0005654;GO:0005634;GO:0005697	sp|O60832|DKC1_HUMAN H/ACA ribonucleoprotein complex subunit 4 OS=Homo sapiens GN=DKC1 PE=1 SV=3	K11131	KO03030	DNA replication
unigene29750	NA	NA	NA	20	58	28	146	242	230	onc	2.79895	2.83462	2.88688	4.23241	5.48242	4.83032	6.57488	7.14014	6.65059	7.28844	3.32192e-08	1.89264e-06	9.81086	8.08244e-14	1.93664e-11	2.52241	2.42407e-05	0.00822807	UP	UP	UP	1	brown	Q5DC69		GO:0005524;GO:0006457;GO:0005759	sp|Q5DC69|CH10_SCHJA 10 kDa heat shock protein, mitochondrial OS=Schistosoma japonicum GN=SJCHGC01960 PE=3 SV=2	K04078
unigene131308	NA	NA	NA	16	100	28	82	409	68	onc	2.64752	2.68488	2.73942	3.96498	6.02259	4.76797	5.90211	7.72911	5.29025	7.75241	9.40972e-07	3.34347e-05	9.79025	5.45109e-10	5.00373e-08	2.03784	0.0536598	0.512504	UP	UP	None	1	brown	P34843	NP_008087.1	GO:0004129;GO:0019646;GO:0016021;GO:0005743	sp|P34843|COX3_APILI Cytochrome c oxidase subunit 3 OS=Apis mellifera ligustica GN=COIII PE=3 SV=1
unigene80791	NA	NA	NA	2	1853	132	NA	506	46	onc	2.15368	2.20959	2.28997	2.32639	9.91966	6.64932	2.15169	8.36101	4.91951	11.562	0.000429638	0.00538247	9.78954	0.00287284	0.0234594	-1.77249	0.56314	0.998571	UP	UP	None	5	turquoise	P00356	NP_989636.1	GO:0019828;GO:0097718;GO:0004365;GO:0042802;GO:0008017;GO:0051287;GO:0050661;GO:0035605;GO:0061844;GO:0071346;GO:0050832;GO:0006094;GO:0006096;GO:0051873;GO:0000226;GO:0043066;GO:0017148;GO:0051402;GO:0000740;GO:0035606;GO:0052501;GO:0050715;GO:0050821;GO:0005737;GO:0005829;GO:0070062;GO:0031012;GO:0097452;GO:0030529;GO:0005811;GO:0016020;GO:0015630;GO:0031965;GO:0005634;GO:0005886	sp|P00356|G3P_CHICK Glyceraldehyde-3-phosphate dehydrogenase OS=Gallus gallus GN=GAPDH PE=2 SV=3	K00134
unigene19943	NA	NA	NA	9	60	27	143	220	241	onc	2.74114	2.77621	2.82758	3.58583	5.47615	4.75319	6.51091	6.99057	6.66246	7.17844	3.21726e-07	1.34447e-05	9.76404	2.92489e-12	4.84668e-10	2.58559	0.000755866	0.0652992	UP	UP	None	1	brown	Q94C69	NP_565427.1	GO:0003677;GO:0003729;GO:0008270;GO:0009631;GO:0032508;GO:0006355;GO:0009409;GO:0009826;GO:0005737;GO:0005634	sp|Q94C69|CSP3_ARATH Cold shock domain-containing protein 3 OS=Arabidopsis thaliana GN=CSP3 PE=1 SV=1
CL11Contig10	NA	NA	NA	20	88	46	134	204	269	onc	2.87529	2.91134	2.96416	4.28518	5.96787	5.36619	6.52366	6.98871	6.87017	7.85198	7.00957e-09	4.80775e-07	9.74783	5.70839e-13	1.10356e-10	1.89584	0.00492849	0.169941	UP	UP	None	1	brown	P0C5Q0			sp|P0C5Q0|YL54F_YEAST Putative uncharacterized protein YLR154W-F OS=Saccharomyces cerevisiae (strain ATCC 204508 / S288c) GN=YLR154W-F PE=5 SV=1
CL7750Contig1	NA	NA	NA	NA	192	14	6	452	80	onc	2.15927	2.19885	2.25621	1.97911	6.62228	3.86443	3.18632	7.74233	5.28318	8.2925	0.00433703	0.0327936	9.72131	0.000822179	0.0090076	1.42881	0.590946	0.998571	UP	UP	None	7	pink				gi|226484810|emb|CAX74314.1| Egg protein CP111 [Schistosoma japonicum]
unigene48281	NA	NA	NA	26	62	34	152	236	174	onc	2.85366	2.88818	2.93881	4.47988	5.55861	5.02974	6.61856	7.10707	6.34096	7.48565	1.10498e-08	7.11953e-07	9.70576	1.03286e-13	2.42921e-11	2.22011	0.000118015	0.0216406	UP	UP	UP	1	brown	P08094	NP_596513.1	GO:0003735;GO:0002181;GO:0002182;GO:0005829;GO:0022625	sp|P08094|RLA2_SCHPO 60S acidic ribosomal protein P2-alpha OS=Schizosaccharomyces pombe (strain 972 / ATCC 24843) GN=rpp201 PE=1 SV=1	K02943
unigene29237	NA	NA	NA	6	70	20	116	252	202	onc	2.68452	2.71905	2.76963	3.2953	5.59808	4.43571	6.23971	7.1074	6.42657	7.18248	1.7005e-06	5.54212e-05	9.70334	8.56368e-11	9.62697e-09	2.52087	0.00682132	0.19762	UP	UP	None	1	brown	P46300	NP_001275148.1	GO:0019843;GO:0003735;GO:0006412;GO:0005840	sp|P46300|RS4_SOLTU 40S ribosomal protein S4 OS=Solanum tuberosum GN=RPS4 PE=2 SV=1	K02987
unigene123521	NA	NA	NA	20	60	26	148	250	156	onc	2.79684	2.83104	2.88119	4.21543	5.48868	4.73769	6.55459	7.13909	6.18729	7.28765	6.80676e-08	3.53909e-06	9.69937	5.48871e-13	1.06919e-10	2.41172	0.000277192	0.037207	UP	UP	UP	1	brown	O17307		GO:0046872;GO:0003735;GO:0006412;GO:0005840	sp|O17307|RL37A_SCHMA 60S ribosomal protein L37a (Fragment) OS=Schistosoma mansoni PE=3 SV=1	K02921
unigene25344	NA	NA	NA	22	38	46	182	189	194	onc	2.84014	2.8741	2.92396	4.32074	5.05083	5.31052	6.80054	6.8362	6.44153	7.29703	1.35862e-08	8.5164e-07	9.69669	3.4245e-14	9.10292e-12	2.39967	3.47681e-06	0.00194083	UP	UP	UP	1	brown	Q6P9T8	NP_954525.1	GO:0003725;GO:0005525;GO:0003924;GO:0005200;GO:0007017;GO:0005737;GO:0070062;GO:0031012;GO:1903561;GO:0005874;GO:0043209;GO:0005634	sp|Q6P9T8|TBB4B_RAT Tubulin beta-4B chain OS=Rattus norvegicus GN=Tubb4b PE=1 SV=1	K07375
unigene84557	NA	NA	NA	18	54	36	168	220	168	onc	2.82063	2.85475	2.90481	4.14362	5.39207	5.05978	6.70534	7.00242	6.27785	7.32944	3.47838e-08	1.9649e-06	9.69446	2.36874e-13	5.12259e-11	2.36502	0.00013019	0.0231631	UP	UP	UP	1	brown	Q19877	NP_502365.1	GO:0003735;GO:0006412;GO:0022627	sp|Q19877|RS23_CAEEL 40S ribosomal protein S23 OS=Caenorhabditis elegans GN=rps-23 PE=3 SV=1	K02973
unigene51818	NA	NA	NA	16	78	52	160	250	130	onc	2.83952	2.87475	2.92639	4.07269	5.80508	5.45728	6.68586	7.18431	6.03292	7.78816	3.109e-08	1.79049e-06	9.68331	5.22866e-12	8.25499e-10	1.89515	0.0140871	0.280685	UP	UP	None	1	brown	Q07205	XP_006240671.1; NP_001316808.1; XP_017458786.1; NP_064460.1	GO:0045296;GO:0071074;GO:0005525;GO:0003723;GO:0003743;GO:0090630;GO:0001731;GO:0006446;GO:0005737;GO:0005829;GO:0005886	sp|Q07205|IF5_RAT Eukaryotic translation initiation factor 5 OS=Rattus norvegicus GN=Eif5 PE=1 SV=1	K03262
unigene24441	NA	NA	NA	16	84	36	96	300	140	onc	2.78909	2.82392	2.87498	4.0354	5.85029	5.05381	6.08945	7.36106	6.07992	7.67415	1.17949e-07	5.65857e-06	9.66149	2.29939e-11	3.0324e-09	1.98733	0.0187976	0.321764	UP	UP	None	1	brown	O45035		GO:0008289;GO:0005215;GO:0005737	sp|O45035|FABP_SCHJA Fatty acid-binding protein OS=Schistosoma japonicum PE=1 SV=1	K08752
unigene46783	NA	NA	NA	12	62	32	144	194	224	onc	2.80103	2.83476	2.88424	3.81751	5.51556	4.9283	6.51491	6.84136	6.57611	7.31717	9.84615e-08	4.8238e-06	9.66044	1.61304e-12	2.8585e-10	2.34327	0.000933357	0.0751129	UP	UP	None	1	brown	Q9BUJ2	NP_653333.1; NP_008971.2; NP_001308140.1; NP_001308137.1	GO:0019899;GO:0003723;GO:0000398;GO:0006355;GO:0009615;GO:0006396;GO:0006351;GO:0030529;GO:0005654;GO:0005634	sp|Q9BUJ2|HNRL1_HUMAN Heterogeneous nuclear ribonucleoprotein U-like protein 1 OS=Homo sapiens GN=HNRNPUL1 PE=1 SV=2	K15047	KO05164	Influenza A
unigene64210	NA	NA	NA	24	54	20	98	264	180	onc	2.77899	2.81216	2.86084	4.34688	5.35176	4.47545	6.07015	7.1665	6.31144	7.15267	1.27459e-07	6.05628e-06	9.64153	8.41817e-13	1.60313e-10	2.48886	0.000206135	0.0314192	UP	UP	UP	1	brown	Q7KF90		GO:0003735;GO:0006412;GO:0005840	sp|Q7KF90|RL31_SPOFR 60S ribosomal protein L31 OS=Spodoptera frugiperda GN=RpL31 PE=2 SV=1	K02910
CL12889Contig1	NA	NA	NA	26	42	18	187	184	156	onc	2.78894	2.82125	2.86874	4.41196	5.09139	4.37967	6.76663	6.74184	6.14174	6.94546	7.12394e-08	3.66171e-06	9.62016	5.95531e-14	1.46832e-11	2.6747	3.91882e-07	0.000399053	UP	UP	UP	1	brown				gi|19067879|gb|AAK14815.1| polyprotein [Schistosoma japonicum]
unigene124195	NA	NA	NA	18	32	18	146	185	194	onc	2.74862	2.77989	2.82589	4.06572	4.78907	4.33942	6.44608	6.70204	6.3341	6.61967	1.82085e-07	8.23037e-06	9.57683	2.74807e-14	7.42081e-12	2.95716	5.23511e-10	3.1319e-06	UP	UP	UP	1	brown	P40615	NP_596910.1	GO:0034513;GO:0009982;GO:0003723;GO:0003720;GO:0070034;GO:0000495;GO:0033979;GO:1990481;GO:0008284;GO:1904851;GO:0051973;GO:1904874;GO:0032212;GO:1904872;GO:0031118;GO:0000454;GO:0031120;GO:0090669;GO:0007004;GO:0031429;GO:0090661;GO:0015030;GO:0005730;GO:0005654;GO:0005697	sp|P40615|DKC1_RAT H/ACA ribonucleoprotein complex subunit 4 OS=Rattus norvegicus GN=Dkc1 PE=1 SV=4	K11131	KO03030	DNA replication
unigene91873	NA	NA	NA	8	80	36	112	288	92	onc	2.72336	2.75707	2.8065	3.49	5.74194	4.99786	6.20053	7.25555	5.57637	7.56084	8.03233e-07	2.93045e-05	9.57508	3.72841e-10	3.57011e-08	2.01425	0.0402329	0.455427	UP	UP	None	1	brown	Q34941	NP_008238.1	GO:0004129;GO:0020037;GO:0005506;GO:0009060;GO:0006119;GO:0016021;GO:0005743;GO:0045277	sp|Q34941|COX1_LUMTE Cytochrome c oxidase subunit 1 OS=Lumbricus terrestris GN=COI PE=3 SV=1	K02256
unigene113404	NA	NA	NA	18	24	12	118	218	184	onc	2.67103	2.70204	2.74762	4.01129	4.47395	3.9573	6.16827	6.84272	6.2321	6.26509	1.11562e-06	3.88864e-05	9.57061	5.52295e-14	1.375e-11	3.30552	2.22699e-10	1.7764e-06	UP	UP	UP	1	brown	Q8WYQ3	NP_998885.1; NP_001288268.1	GO:0006754;GO:0007005;GO:2000984;GO:0006119;GO:0005758;GO:0005739;GO:0005634	sp|Q8WYQ3|CHC10_HUMAN Coiled-coil-helix-coiled-coil-helix domain-containing protein 10, mitochondrial OS=Homo sapiens GN=CHCHD10 PE=1 SV=1
unigene14619	NA	NA	NA	36	10	225	420	NA	43	onc	2.23218	2.27185	2.32939	4.51333	3.55101	6.92031	7.68489	2.22758	4.64815	8.72747	0.00229228	0.0202574	9.53952	0.000856571	0.0092758	0.812056	0.755619	0.998571	UP	UP	None	4	purple	P27492	XP_016438397.1	GO:0016168;GO:0046872;GO:0009765;GO:0018298;GO:0009535;GO:0016021;GO:0009522;GO:0009523	sp|P27492|CB21_TOBAC Chlorophyll a-b binding protein 16, chloroplastic OS=Nicotiana tabacum GN=CAB16 PE=2 SV=1	K08912
CL8627Contig1	NA	NA	NA	22	60	20	64	280	154	onc	2.75468	2.78652	2.83333	4.24161	5.42191	4.44259	5.57966	7.18902	6.10155	7.21985	4.0268e-07	1.6334e-05	9.53067	1.86666e-11	2.55252e-09	2.31082	0.00404806	0.154607	UP	UP	None	1	brown				gi|76154968|gb|AAX26354.2| SJCHGC06930 protein [Schistosoma japonicum]
unigene110383	NA	NA	NA	22	62	44	120	188	194	onc	2.8998	2.93169	2.97861	4.33502	5.53285	5.262	6.32035	6.80709	6.42213	7.5745	8.63505e-09	5.75194e-07	9.50352	4.31182e-13	8.76742e-11	1.92903	0.00108616	0.0816905	UP	UP	None	1	brown	Q962Q5		GO:0005840	sp|Q962Q5|RS25_SPOFR 40S ribosomal protein S25 OS=Spodoptera frugiperda GN=RpS25 PE=3 SV=1	K02975
unigene7853	NA	NA	NA	24	48	4	128	242	102	onc	2.64549	2.67648	2.72202	4.23481	5.11858	3.2535	6.2445	6.94918	5.58746	6.74792	6.17503e-06	0.000164696	9.50122	1.56716e-10	1.639e-08	2.7533	0.00274478	0.129239	UP	UP	None	7	brown	P29400	NP_203699.1; NP_000486.1	GO:0005201;GO:0030574;GO:0038063;GO:0030198;GO:0007528;GO:0005605;GO:0005587;GO:0005788;GO:0005576;GO:0031594	sp|P29400|CO4A5_HUMAN Collagen alpha-5(IV) chain OS=Homo sapiens GN=COL4A5 PE=1 SV=2	K06237
unigene78857	NA	NA	NA	12	54	44	96	215	187	onc	2.82245	2.85408	2.90061	3.81616	5.34592	5.21346	6.03519	6.91388	6.33795	7.38266	1.2063e-07	5.77675e-06	9.49735	8.33788e-12	1.24064e-09	2.11469	0.00480792	0.167581	UP	UP	None	1	brown	Q7T3P1		GO:0003735;GO:0006412;GO:0005840	sp|Q7T3P1|RL15_ANGJA 60S ribosomal protein L15 OS=Anguilla japonica GN=rpl15 PE=2 SV=3	K02877
unigene67765	NA	NA	NA	16	48	20	142	228	94	onc	2.74483	2.77551	2.82066	3.9643	5.16734	4.41847	6.39862	6.91876	5.54721	6.9508	6.13258e-07	2.33613e-05	9.48296	7.98219e-12	1.20081e-09	2.53216	0.000710056	0.0630488	UP	UP	None	7	brown	Q23280	NP_498126.1	GO:0030016	sp|Q23280|YOCA_CAEEL Uncharacterized protein ZC395.10 OS=Caenorhabditis elegans GN=ZC395.10 PE=3 SV=1	K15730	KO00590	Arachidonic acid metabolism
unigene122565	NA	NA	NA	14	44	34	188	172	108	onc	2.79447	2.82526	2.87058	3.89931	5.11183	4.93269	6.73573	6.63028	5.71962	7.10671	2.0871e-07	9.27608e-06	9.48229	3.42263e-12	5.61422e-10	2.37558	0.000695832	0.0622477	UP	UP	None	1	brown	P23403	NP_001079407.1	GO:0003723;GO:0003735;GO:0006412;GO:0015935	sp|P23403|RS20_XENLA 40S ribosomal protein S20 OS=Xenopus laevis GN=rps20 PE=1 SV=1	K02969
unigene78856	NA	NA	NA	28	46	14	102	235	141	onc	2.77855	2.80903	2.85389	4.4445	5.14026	4.14335	6.05136	6.96311	5.98519	6.96978	2.48664e-07	1.07549e-05	9.47913	1.73957e-12	3.03079e-10	2.50935	0.000160744	0.026174	UP	UP	UP	1	brown	Q7T3P1		GO:0003735;GO:0006412;GO:0005840	sp|Q7T3P1|RL15_ANGJA 60S ribosomal protein L15 OS=Anguilla japonica GN=rpl15 PE=2 SV=3	K02877
unigene121824	NA	NA	NA	22	56	32	124	190	166	onc	2.87367	2.90439	2.94966	4.30375	5.39284	4.92096	6.3151	6.77665	6.21305	7.34094	2.15769e-08	1.30187e-06	9.45971	4.33812e-13	8.78589e-11	2.11876	0.000256474	0.0355602	UP	UP	UP	1	brown	Q5RBU8	NP_001127331.1	GO:0035198;GO:0003730;GO:1990247;GO:0043047;GO:1990428;GO:0006406;GO:0000398;GO:0031053;GO:0005737;GO:0070062;GO:0030529;GO:0005654;GO:0005634;GO:0005681	sp|Q5RBU8|ROA2_PONAB Heterogeneous nuclear ribonucleoproteins A2/B1 OS=Pongo abelii GN=HNRNPA2B1 PE=2 SV=1
unigene15822	NA	NA	NA	26	52	12	159	141	179	onc	2.80953	2.83943	2.88349	4.39161	5.2672	4.03998	6.53437	6.39628	6.24259	7.00855	1.42414e-07	6.6487e-06	9.44333	1.01776e-12	1.89574e-10	2.43478	9.82423e-05	0.0191913	UP	UP	UP	1	brown	Q8BL97	NP_001182415.1; NP_666195.1; NP_001182416.1; XP_006524253.1; NP_001182414.1	GO:0019904;GO:0003723;GO:0008270;GO:1990830;GO:0006397;GO:0051028;GO:0048025;GO:0008380;GO:0005737;GO:0070062;GO:0005654	sp|Q8BL97|SRSF7_MOUSE Serine/arginine-rich splicing factor 7 OS=Mus musculus GN=Srsf7 PE=1 SV=1	K12896	KO05168	Herpes simplex infection
unigene55303	NA	NA	NA	10	32	36	122	148	218	onc	2.78635	2.81592	2.8595	3.65094	4.78191	4.95986	6.22579	6.42932	6.43677	6.88207	3.19429e-07	1.33698e-05	9.43149	1.84221e-12	3.18714e-10	2.54942	0.000100332	0.0195199	UP	UP	UP	1	brown	Q86QS6			sp|Q86QS6|AN32_SCHMA Acidic leucine-rich nuclear phosphoprotein 32-related protein OS=Schistosoma mansoni GN=SMV0119 PE=2 SV=2
unigene15072	NA	NA	NA	16	24	22	124	158	198	onc	2.75934	2.78818	2.83071	3.95357	4.4939	4.48139	6.21097	6.46809	6.29957	6.49288	2.43797e-07	1.05876e-05	9.42548	3.94317e-14	1.02459e-11	2.9326	4.77155e-11	5.70916e-07	UP	UP	UP	1	brown	Q6DII2	NP_001006919.1	GO:0003723;GO:0006397;GO:0008380;GO:0005737;GO:0016607	sp|Q6DII2|SRSF1_XENTR Serine/arginine-rich splicing factor 1 OS=Xenopus tropicalis GN=srsf1 PE=2 SV=1	K12890	KO05168	Herpes simplex infection
unigene25613	NA	NA	NA	12	50	24	86	226	140	onc	2.76439	2.79384	2.83725	3.75558	5.19399	4.57113	5.83851	6.88432	5.94605	7.005	6.54898e-07	2.46717e-05	9.39106	2.07927e-11	2.77801e-09	2.38605	0.00207024	0.114149	UP	UP	None	1	brown	Q9D8E6	NP_077174.1	GO:0003723;GO:0003735;GO:0002181;GO:0005737;GO:0022625;GO:0070062;GO:0005925;GO:0030529;GO:0016020;GO:0005730;GO:0005634;GO:0005791	sp|Q9D8E6|RL4_MOUSE 60S ribosomal protein L4 OS=Mus musculus GN=Rpl4 PE=1 SV=3	K02930
unigene46965	NA	NA	NA	10	40	26	136	182	114	onc	2.76502	2.7935	2.83551	3.62624	4.95824	4.62622	6.30431	6.61648	5.70745	6.83373	7.75273e-07	2.84602e-05	9.34968	1.05237e-11	1.53897e-09	2.51595	0.000545995	0.0536578	UP	UP	None	1	brown	P53458		GO:0005524;GO:0005737;GO:0005856	sp|P53458|ACT5_DIPDE Actin-5 (Fragment) OS=Diphyllobothrium dendriticum GN=ACT5 PE=2 SV=1	K05692
unigene38004	NA	NA	NA	14	36	22	102	182	160	onc	2.78412	2.81211	2.85343	3.86321	4.8606	4.48301	5.99286	6.6122	6.06127	6.73014	3.62227e-07	1.49144e-05	9.33958	1.17564e-12	2.15058e-10	2.60944	1.65056e-05	0.0065761	UP	UP	UP	1	brown	Q6QAP7	NP_001001634.1	GO:0003735;GO:0000028;GO:0006412;GO:0022627	sp|Q6QAP7|RS17_PIG 40S ribosomal protein S17 OS=Sus scrofa GN=RPS17 PE=2 SV=3	K02962
unigene40842	NA	NA	NA	16	62	20	172	146	106	onc	2.8123	2.84116	2.88374	3.99029	5.42248	4.43386	6.59456	6.4087	5.66623	7.17886	2.77763e-07	1.18592e-05	9.33051	2.01084e-11	2.70784e-09	2.15165	0.00435376	0.158819	UP	UP	None	1	brown	Q7Z0T8		GO:0005840	sp|Q7Z0T8|RL24_SCHJA 60S ribosomal protein L24 OS=Schistosoma japonicum GN=RPL24 PE=2 SV=1	K02896
unigene77736	NA	NA	NA	18	36	36	130	146	166	onc	2.86622	2.89435	2.93593	4.10794	4.91288	4.9799	6.29835	6.41715	6.14681	7.05865	4.27534e-08	2.35747e-06	9.32573	3.39767e-13	7.10683e-11	2.26708	1.6457e-05	0.0065761	UP	UP	UP	1	brown	P29227	XP_002051948.1	GO:0003682;GO:0030544;GO:0030674;GO:0000182;GO:0003723;GO:0099122;GO:0003696;GO:0030702;GO:0044026;GO:0006343;GO:0031507;GO:0034773;GO:0000278;GO:0033697;GO:1905646;GO:1900111;GO:0090309;GO:0061408;GO:1905632;GO:0042981;GO:1905634;GO:0000723;GO:0006351;GO:0000780;GO:0000791;GO:0005720;GO:0005721;GO:0005704;GO:0005701;GO:0005705;GO:0005703;GO:0035012	sp|P29227|HP1_DROVI Heterochromatin protein 1 OS=Drosophila virilis GN=HP1A PE=3 SV=1	K11587	KO03030	DNA replication
unigene129019	NA	NA	NA	18	44	38	168	122	136	onc	2.87782	2.90604	2.94774	4.11693	5.11028	5.03929	6.58451	6.23201	5.94484	7.21799	4.56532e-08	2.49665e-06	9.30213	1.47156e-12	2.6445e-10	2.08414	0.000514969	0.0523151	UP	UP	None	1	brown	O00148	XP_011525922.1; NP_005795.2	GO:0005524;GO:0004004;GO:0016887;GO:0042802;GO:0003723;GO:0006974;GO:0031124;GO:0006406;GO:0000398;GO:0010468;GO:0006405;GO:0010501;GO:0006369;GO:0005737;GO:0016020;GO:0016607;GO:0005730;GO:0005654;GO:0005634;GO:0005681	sp|O00148|DX39A_HUMAN ATP-dependent RNA helicase DDX39A OS=Homo sapiens GN=DDX39A PE=1 SV=2	K12812	KO05164	Influenza A
unigene129780	NA	NA	NA	12	54	18	98	199	126	onc	2.7693	2.79742	2.83893	3.74645	5.24471	4.30642	5.94624	6.70733	5.80528	6.96355	8.79988e-07	3.15632e-05	9.30174	4.13433e-11	5.0239e-09	2.33819	0.00305755	0.136889	UP	UP	None	1	brown	P49154		GO:0003723;GO:0003735;GO:0006412;GO:0015935	sp|P49154|RS2_URECA 40S ribosomal protein S2 OS=Urechis caupo GN=RPS2 PE=2 SV=1	K02981
unigene107119	NA	NA	NA	16	30	6	118	188	106	onc	2.65039	2.6774	2.71725	3.85591	4.59228	3.43809	6.05226	6.55278	5.53459	6.20941	7.98659e-06	0.000206386	9.28425	1.59538e-11	2.23077e-09	3.07484	3.43188e-05	0.00962114	UP	UP	UP	7	brown	P29400	NP_203699.1; NP_000486.1	GO:0005201;GO:0030574;GO:0038063;GO:0030198;GO:0007528;GO:0005605;GO:0005587;GO:0005788;GO:0005576;GO:0031594	sp|P29400|CO4A5_HUMAN Collagen alpha-5(IV) chain OS=Homo sapiens GN=COL4A5 PE=1 SV=2	K06237
unigene58441	NA	NA	NA	16	34	24	106	174	144	onc	2.81012	2.83727	2.87742	3.96881	4.8074	4.56062	6.02587	6.55262	5.94231	6.76424	2.2258e-07	9.81863e-06	9.28358	8.3068e-13	1.58784e-10	2.51934	9.28426e-06	0.00435632	UP	UP	UP	1	brown	P29691	NP_001251011.1; NP_001251010.1	GO:0005525;GO:0003924;GO:0003746;GO:0050829;GO:0010629;GO:0005737	sp|P29691|EF2_CAEEL Elongation factor 2 OS=Caenorhabditis elegans GN=eef-2 PE=1 SV=4	K03234
unigene19027	NA	NA	NA	12	52	28	96	196	122	onc	2.81145	2.83934	2.88053	3.77479	5.22653	4.711	5.94084	6.70484	5.78834	7.1078	3.85388e-07	1.57947e-05	9.27222	2.92691e-11	3.76453e-09	2.16442	0.00441918	0.16035	UP	UP	None	1	brown	Q717R8	NP_001009449.1	GO:0003746;GO:0005853	sp|Q717R8|EF1D_SHEEP Elongation factor 1-delta OS=Ovis aries GN=EEF1D PE=2 SV=1	K15410	KO05168	Herpes simplex infection
unigene102596	NA	NA	NA	10	10	16	99	156	175	onc	2.61793	2.6442	2.68299	3.49685	3.67481	4.08042	5.82861	6.31139	6.02501	5.70744	9.51392e-06	0.000239122	9.26937	2.73887e-13	5.82432e-11	3.56193	1.52452e-11	2.43211e-07	UP	UP	UP	1	brown	P56959	NP_631888.1	GO:0003677;GO:0030331;GO:0042802;GO:0035255;GO:0046872;GO:0031489;GO:0046965;GO:0003723;GO:0046966;GO:0003713;GO:0071277;GO:0006355;GO:0005737;GO:0044327;GO:0005654;GO:0005634;GO:0043204;GO:0048471;GO:0005844	sp|P56959|FUS_MOUSE RNA-binding protein FUS OS=Mus musculus GN=Fus PE=2 SV=1	K13098	KO05202	Transcriptional misregulation in cancers
unigene79336	NA	NA	NA	10	50	32	100	166	134	onc	2.83347	2.86035	2.90011	3.66386	5.17939	4.82674	5.96986	6.50559	5.87265	7.11872	3.5135e-07	1.45003e-05	9.20239	3.78667e-11	4.65688e-09	2.08367	0.00582014	0.183137	UP	UP	None	1	brown	Q962R9		GO:0005840	sp|Q962R9|RS10_SPOFR 40S ribosomal protein S10 OS=Spodoptera frugiperda GN=RpS10 PE=2 SV=1	K02947
unigene77015	NA	NA	NA	14	70	19	134	152	102	onc	2.8254	2.85268	2.89302	3.88488	5.51658	4.37486	6.28729	6.41692	5.59733	7.25792	3.92591e-07	1.60404e-05	9.19566	1.123e-10	1.2273e-08	1.93773	0.0174883	0.310686	UP	UP	None	1	brown	Q6GL04	NP_001005677.1	GO:0005524;GO:0016887;GO:0008289;GO:0032403;GO:0097352;GO:0006914;GO:0006974;GO:0006302;GO:0061857;GO:0032510;GO:0036503;GO:0016236;GO:0010498;GO:0043161;GO:0034214;GO:0018279;GO:0016567;GO:0019985;GO:0030433;GO:0000785;GO:0005737;GO:0005829;GO:0005783;GO:0005634;GO:0035861	sp|Q6GL04|TERA_XENTR Transitional endoplasmic reticulum ATPase OS=Xenopus tropicalis GN=vcp PE=2 SV=1	K13525	KO05134	Legionellosis
unigene32119	NA	NA	NA	12	48	24	90	161	148	onc	2.82707	2.85326	2.89203	3.76921	5.12132	4.55433	5.83866	6.44961	5.9551	6.96947	3.79518e-07	1.55781e-05	9.18013	1.77758e-11	2.43877e-09	2.21065	0.00178377	0.105527	UP	UP	None	1	brown	Q8ISP0	XP_019619249.1	GO:0019843;GO:0003735;GO:0006412;GO:0005840	sp|Q8ISP0|RS18_BRABE 40S ribosomal protein S18 OS=Branchiostoma belcheri GN=RPS18 PE=2 SV=1	K02964
unigene41529	NA	NA	NA	22	44	26	90	176	122	onc	2.87409	2.90014	2.93873	4.24091	5.06343	4.65116	5.86061	6.56639	5.77671	7.06991	8.43167e-08	4.21235e-06	9.16807	2.91725e-12	4.84668e-10	2.09816	0.000462968	0.0490213	UP	UP	UP	1	brown	P08570	NP_476630.1; NP_001259822.1	GO:0030295;GO:0003735;GO:0002181;GO:0045860;GO:0006414;GO:0022625;GO:0022626;GO:0005840	sp|P08570|RLA1_DROME 60S acidic ribosomal protein P1 OS=Drosophila melanogaster GN=RpLP1 PE=1 SV=2	K02942
unigene15823	NA	NA	NA	12	36	20	121	109	173	onc	2.80727	2.83256	2.87004	3.74512	4.82074	4.37191	6.11429	5.99782	6.08426	6.65103	4.60721e-07	1.83674e-05	9.16506	2.61442e-12	4.44774e-10	2.51403	2.64054e-05	0.00853894	UP	UP	UP	1	brown	Q8BL97	NP_001182415.1; NP_666195.1; NP_001182416.1; XP_006524253.1; NP_001182414.1	GO:0019904;GO:0003723;GO:0008270;GO:1990830;GO:0006397;GO:0051028;GO:0048025;GO:0008380;GO:0005737;GO:0070062;GO:0005654	sp|Q8BL97|SRSF7_MOUSE Serine/arginine-rich splicing factor 7 OS=Mus musculus GN=Srsf7 PE=1 SV=1	K12896	KO05168	Herpes simplex infection
unigene68067	NA	NA	NA	20	32	22	96	174	110	onc	2.82607	2.85131	2.88871	4.1221	4.72468	4.46243	5.87987	6.5053	5.62405	6.74634	2.59464e-07	1.11726e-05	9.15037	2.03129e-12	3.50239e-10	2.40403	3.13112e-05	0.00929355	UP	UP	UP	1	brown	P38647	NP_034611.2	GO:0005524;GO:0019899;GO:0003723;GO:0031625;GO:0051082;GO:0030218;GO:0045647;GO:1902037;GO:1903707;GO:0006611;GO:0006457;GO:0005737;GO:0070062;GO:0031012;GO:0005925;GO:0005759;GO:0042645;GO:0005739;GO:0043209;GO:0005730	sp|P38647|GRP75_MOUSE Stress-70 protein, mitochondrial OS=Mus musculus GN=Hspa9 PE=1 SV=3	K04043
unigene83559	NA	NA	NA	8	54	26	98	178	98	onc	2.78843	2.81462	2.85337	3.49178	5.21279	4.59936	5.9066	6.5389	5.51027	7.05599	1.28353e-06	4.37915e-05	9.14236	2.98682e-10	2.92588e-08	2.08637	0.0153756	0.293646	UP	UP	None	1	brown	Q9JHW0	NP_445984.1	GO:0004298;GO:1903955;GO:0051603;GO:0005737;GO:0070062;GO:0005634;GO:0000502;GO:0005839;GO:0019774	sp|Q9JHW0|PSB7_RAT Proteasome subunit beta type-7 OS=Rattus norvegicus GN=Psmb7 PE=1 SV=1	K02739
unigene85429	NA	NA	NA	14	52	20	114	154	100	onc	2.82919	2.8546	2.89224	3.86612	5.18186	4.38836	6.06602	6.38008	5.53385	6.99263	4.59653e-07	1.83433e-05	9.11423	4.02267e-11	4.91161e-09	2.1216	0.00392326	0.15167	UP	UP	None	1	brown	Q8AWF2	XP_003439022.1; XP_005448688.1	GO:0015031;GO:0005854	sp|Q8AWF2|NACA_ORENI Nascent polypeptide-associated complex subunit alpha OS=Oreochromis niloticus GN=naca PE=2 SV=1	K03626
unigene28647	NA	NA	NA	8	24	16	66	206	88	onc	2.63706	2.66145	2.69757	3.35942	4.3362	4.06207	5.36903	6.56737	5.27241	6.15755	1.6474e-05	0.00037908	9.09505	1.359e-10	1.44498e-08	2.9375	0.000302705	0.0392614	UP	UP	UP	1	brown	Q25117		GO:0005524;GO:0046933;GO:0015986;GO:0005743;GO:0045261	sp|Q25117|ATPB_HEMPU ATP synthase subunit beta, mitochondrial OS=Hemicentrotus pulcherrimus PE=2 SV=1	K02112
unigene54305	NA	NA	NA	10	38	18	96	158	114	onc	2.77418	2.79866	2.83497	3.59675	4.8329	4.25032	5.83132	6.35186	5.61227	6.61626	1.61967e-06	5.31453e-05	9.09474	3.22444e-11	4.09837e-09	2.47848	0.000597301	0.0566076	UP	UP	None	1	brown	Q9NLA3		GO:0003677;GO:0003723;GO:0000278;GO:0001556;GO:0005737;GO:0005730;GO:0005654;GO:0005634	sp|Q9NLA3|ANO39_PATPE Nucleoplasmin-like protein ANO39 OS=Patiria pectinifera PE=1 SV=1
unigene28748	NA	NA	NA	12	52	22	106	182	64	onc	2.781	2.80626	2.84371	3.72633	5.15407	4.43598	5.96424	6.53565	5.0684	7.00357	1.42961e-06	4.79746e-05	9.09443	3.24729e-10	3.1508e-08	2.09086	0.0143053	0.282681	UP	UP	None	7	brown	P39023	NP_000958.1	GO:0008097;GO:0003723;GO:0003735;GO:0071353;GO:0000184;GO:0000027;GO:0006364;GO:0006614;GO:0006412;GO:0006413;GO:0019083;GO:0005737;GO:0005829;GO:0022625;GO:0070062;GO:0005925;GO:0005730;GO:0005634;GO:0043234	sp|P39023|RL3_HUMAN 60S ribosomal protein L3 OS=Homo sapiens GN=RPL3 PE=1 SV=2	K02925
unigene66048	NA	NA	NA	16	32	NA	83	171	112	onc	2.56374	2.58828	2.62458	3.76255	4.54792	2.55727	5.56759	6.33141	5.48052	6.07338	0.000364272	0.00473429	9.08922	7.83674e-08	4.10219e-06	3.01584	0.0144667	0.284473	UP	UP	None	1	brown				gi|226480030|emb|CAX73311.1| hypothetical protein [Schistosoma japonicum]
unigene86611	NA	NA	NA	10	32	4	96	168	96	onc	2.62736	2.65044	2.6848	3.47428	4.56997	3.1843	5.73184	6.31285	5.33919	6.0576	3.88862e-05	0.000770994	9.08505	4.76315e-10	4.42799e-08	3.02745	0.000639074	0.0589327	UP	UP	None	7	brown	P63081	XP_006245960.1; NP_570836.1	GO:0042625;GO:0046961;GO:0031625;GO:0015991;GO:0007042;GO:0030177;GO:0070062;GO:0005925;GO:0005794;GO:0016021;GO:0005765;GO:0005764;GO:0000220	sp|P63081|VATL_RAT V-type proton ATPase 16 kDa proteolipid subunit OS=Rattus norvegicus GN=Atp6v0c PE=2 SV=1	K02155
unigene4014	NA	NA	NA	14	42	14	124	122	122	onc	2.80472	2.82904	2.86511	3.83521	4.94026	4.07492	6.11104	6.08757	5.6936	6.67902	7.86565e-07	2.87754e-05	9.08436	1.37154e-11	1.96076e-09	2.40534	0.000321343	0.0404022	UP	UP	UP	1	brown	Q8BTI8	NP_780438.2; XP_006525140.1; XP_006525139.1	GO:0070742;GO:0047485;GO:0003723;GO:0006397;GO:0008380;GO:0015030;GO:0071013;GO:0016607	sp|Q8BTI8|SRRM2_MOUSE Serine/arginine repetitive matrix protein 2 OS=Mus musculus GN=Srrm2 PE=1 SV=3
unigene87333	NA	NA	NA	6	20	20	96	164	94	onc	2.67225	2.69592	2.73101	3.23054	4.1932	4.25241	5.75191	6.31335	5.33869	6.11435	1.25222e-05	0.000300103	9.06098	6.3118e-11	7.27168e-09	2.94663	0.000105358	0.0198871	UP	UP	UP	1	brown	P61255	NP_033106.1	GO:0048027;GO:0003723;GO:0003735;GO:0071480;GO:0071479;GO:0034644;GO:0002181;GO:0006977;GO:1902164;GO:1902167;GO:0045727;GO:1904803;GO:0042273;GO:0006364;GO:0005737;GO:0022625;GO:0022626;GO:0070062;GO:0016020;GO:0005730;GO:0005654;GO:1990904	sp|P61255|RL26_MOUSE 60S ribosomal protein L26 OS=Mus musculus GN=Rpl26 PE=1 SV=1	K02898
unigene74096	NA	NA	NA	8	52	26	138	114	104	onc	2.82071	2.84552	2.88232	3.50637	5.16337	4.59368	6.24764	6.039	5.55386	7.0222	9.57119e-07	3.3951e-05	9.05722	2.19439e-10	2.22213e-08	2.03502	0.013032	0.270238	UP	UP	None	1	brown				gi|344313153|tpe|CBX24373.1| TPA: transposase [Schistosoma japonicum]
unigene49731	NA	NA	NA	6	26	24	104	127	125	onc	2.75438	2.77761	2.81211	3.29459	4.45771	4.45086	5.8681	6.07106	5.66096	6.40581	3.77279e-06	0.000107302	9.02633	5.19028e-11	6.07561e-09	2.62052	0.000352818	0.0422678	UP	UP	UP	1	brown	Q08170	NP_005617.2	GO:0003723;GO:1990825;GO:0031124;GO:0006406;GO:0006397;GO:0000398;GO:0048025;GO:0032868;GO:0006405;GO:0008380;GO:0000375;GO:0006369;GO:0016607;GO:0005654;GO:0005634	sp|Q08170|SRSF4_HUMAN Serine/arginine-rich splicing factor 4 OS=Homo sapiens GN=SRSF4 PE=1 SV=2	K12893	KO05168	Herpes simplex infection
unigene104453	NA	NA	NA	6	36	28	92	138	126	onc	2.79251	2.81627	2.85154	3.32921	4.77895	4.619	5.77723	6.19521	5.70473	6.73536	2.1826e-06	6.86093e-05	9.0247	1.765e-10	1.82349e-08	2.28934	0.00424685	0.157679	UP	UP	None	1	brown	O16259	NP_503322.1	GO:0042030;GO:0030544;GO:0051879;GO:0008340;GO:0032780;GO:0000003;GO:0009408;GO:0005737	sp|O16259|STIP1_CAEEL Stress-induced-phosphoprotein 1 OS=Caenorhabditis elegans GN=sti-1 PE=1 SV=1	K09553
unigene121254	NA	NA	NA	2	28	14	120	154	58	onc	2.57318	2.59669	2.63151	2.75116	4.41168	3.89994	5.9296	6.19079	4.80813	6.06996	0.00010759	0.0017872	9.01448	6.7416e-09	4.73275e-07	2.94453	0.00451012	0.161931	UP	UP	None	7	brown	P55935	NP_524004.2; NP_001287008.1; NP_729506.1	GO:0019843;GO:0003735;GO:0002181;GO:0045903;GO:0005737;GO:0005829;GO:0022626;GO:0022627;GO:0000228;GO:0005730;GO:0005840	sp|P55935|RS9_DROME 40S ribosomal protein S9 OS=Drosophila melanogaster GN=RpS9 PE=1 SV=2	K02997
unigene64182	NA	NA	NA	12	34	26	84	148	120	onc	2.83237	2.85579	2.8906	3.74279	4.74513	4.5735	5.69693	6.28057	5.66793	6.74496	5.49511e-07	2.13505e-05	9.01448	1.64875e-11	2.28662e-09	2.26952	0.000556242	0.0545528	UP	UP	None	1	brown	Q6P823	XP_004918516.1; NP_989026.1; NP_001005101.1	GO:0031492;GO:0046982;GO:0006334;GO:0000786;GO:0005634	sp|Q6P823|H33_XENTR Histone H3.3 OS=Xenopus tropicalis GN=TGas113e22.1 PE=1 SV=3	K11253	KO05034	Alcoholism
CL24007Contig1	NA	NA	NA	14	66	16	48	198	88	onc	2.76606	2.79042	2.8266	3.80914	5.35746	4.15211	5.13238	6.59225	5.3489	7.15211	2.17418e-06	6.85067e-05	8.97742	2.4471e-09	1.91553e-07	1.82531	0.0541625	0.515249	UP	UP	None	1	brown				gi|226468996|emb|CAX76526.1| hypothetical protein [Schistosoma japonicum]
unigene71726	NA	NA	NA	10	52	24	108	140	66	onc	2.81975	2.8428	2.87708	3.61703	5.12066	4.49004	5.93791	6.20379	5.06558	7.01307	1.29773e-06	4.42192e-05	8.91604	6.48155e-10	5.85485e-08	1.90297	0.0247423	0.365822	UP	UP	None	7	brown	O16797	NP_731547.1; NP_524316.1; NP_731548.2; NP_731550.2	GO:0003723;GO:0003735;GO:0002181;GO:0000027;GO:0022625	sp|O16797|RL3_DROME 60S ribosomal protein L3 OS=Drosophila melanogaster GN=RpL3 PE=1 SV=3	K02925
unigene26043	NA	NA	NA	6	22	12	52	166	110	onc	2.62635	2.64794	2.68003	3.17807	4.2	3.79238	5.05187	6.2353	5.41228	5.89453	3.71362e-05	0.000741275	8.91495	2.85907e-10	2.82787e-08	3.02042	0.000203516	0.0312189	UP	UP	UP	1	brown	P27591		GO:0016021	sp|P27591|IM23_SCHJA 23 kDa integral membrane protein OS=Schistosoma japonicum PE=2 SV=1	K06497
unigene87455	NA	NA	NA	24	30	20	78	136	114	onc	2.88288	2.90461	2.93699	4.2446	4.63153	4.35736	5.60368	6.16647	5.59789	6.72709	1.47317e-07	6.85108e-06	8.90836	2.43657e-12	4.17299e-10	2.18127	1.68725e-05	0.0066028	UP	UP	UP	1	brown	P13060	NP_525105.2; NP_724358.2; NP_724357.2	GO:0005525;GO:0003924;GO:0003746;GO:0006414;GO:0005829	sp|P13060|EF2_DROME Elongation factor 2 OS=Drosophila melanogaster GN=EF2 PE=1 SV=4	K03234
unigene104931	NA	NA	NA	12	36	28	102	126	92	onc	2.85945	2.88157	2.9145	3.74761	4.78412	4.62727	5.8732	6.08585	5.38384	6.82729	4.90062e-07	1.93247e-05	8.90438	4.21546e-11	5.08616e-09	2.07709	0.00221994	0.117643	UP	UP	None	1	brown	Q5DA90		GO:0003735;GO:0006412;GO:0015935	sp|Q5DA90|RSSA_SCHJA 40S ribosomal protein SA OS=Schistosoma japonicum GN=SJCHGC06078 PE=2 SV=1	K02998
unigene84635	NA	NA	NA	16	34	16	81	134	111	onc	2.83704	2.85846	2.89039	3.91181	4.70592	4.15005	5.60956	6.11903	5.5397	6.58415	6.40439e-07	2.423e-05	8.90376	1.19579e-11	1.724e-09	2.31962	0.000130911	0.0232052	UP	UP	UP	1	brown	Q963B6		GO:0003723;GO:0003735;GO:0006412;GO:0015934	sp|Q963B6|RL10A_SPOFR 60S ribosomal protein L10a OS=Spodoptera frugiperda GN=RpL10A PE=2 SV=1	K02865
unigene128568	NA	NA	NA	18	32	6	66	114	156	onc	2.76009	2.78104	2.81229	3.93235	4.59292	3.46432	5.3483	5.89349	5.82586	6.31138	4.53471e-06	0.000125284	8.88336	7.64138e-11	8.70521e-09	2.57198	0.00033201	0.0412727	UP	UP	UP	1	brown	Q5NVI9	NP_001127102.1	GO:0005524;GO:0001671;GO:0051087;GO:0030544;GO:0046872;GO:0051082;GO:0043066;GO:0043508;GO:0043065;GO:0006457;GO:0070585;GO:0051223;GO:0009408;GO:0005783;GO:0016020;GO:0005739;GO:0005634;GO:0048471	sp|Q5NVI9|DNJA1_PONAB DnaJ homolog subfamily A member 1 OS=Pongo abelii GN=DNAJA1 PE=2 SV=1	K09502
CL4003Contig1	NA	NA	NA	16	28	15	87	117	121	onc	2.82621	2.84719	2.87847	3.89608	4.51959	4.08518	5.65866	5.95495	5.60322	6.41265	6.35664e-07	2.41008e-05	8.88316	3.43209e-12	5.61422e-10	2.4705	2.68062e-06	0.00166616	UP	UP	UP	1	brown	24597828	XP_012801932.1		gi|844877163|ref|XP_012801932.1| hypothetical protein MS3_10699, partial [Schistosoma haematobium]_x0001_gi|685968603|gb|KGB42106.1| hypothetical protein MS3_10699, partial [Schistosoma haematobium]
unigene46567	NA	NA	NA	11	24	34	74	122	132	onc	2.84602	2.86756	2.89966	3.67719	4.4169	4.77513	5.52472	6.02702	5.71859	6.69808	7.2467e-07	2.69563e-05	8.88111	3.84613e-11	4.71862e-09	2.18304	0.00108727	0.0816905	UP	UP	None	1	brown	Q9JJW6	NP_062357.3	GO:0003723;GO:0003697;GO:0006397;GO:0051028;GO:0008380;GO:0005737;GO:0005681	sp|Q9JJW6|ALRF2_MOUSE Aly/REF export factor 2 OS=Mus musculus GN=Alyref2 PE=1 SV=1	K12881	KO05168	Herpes simplex infection
CL10975Contig1	NA	NA	NA	89	166	18	134	132	29	onc	2.8702	2.90068	2.94559	5.60183	6.52803	4.40691	6.39139	6.36856	4.4899	8.59047	2.43768e-08	1.43496e-06	8.88102	8.02877e-09	5.5599e-07	0.290554	0.770389	0.998571	UP	UP	None	5	turquoise	Q559A2	XP_644914.1	GO:0005524;GO:0004674;GO:0004540;GO:0006397	sp|Q559A2|IRLA_DICDI Probable serine/threonine-protein kinase irlA OS=Dictyostelium discoideum GN=irlA PE=3 SV=1
unigene29874	NA	NA	NA	14	46	16	102	118	90	onc	2.84748	2.86902	2.90113	3.83013	4.98498	4.15796	5.84929	5.99328	5.33991	6.80469	7.87553e-07	2.87917e-05	8.85742	1.02952e-10	1.13977e-08	2.05273	0.00433079	0.158633	UP	UP	None	1	brown	P87262	NP_010977.2	GO:0003723;GO:0003735;GO:0002181;GO:0042254;GO:0006412;GO:0022625;GO:0030687	sp|P87262|RL34A_YEAST 60S ribosomal protein L34-A OS=Saccharomyces cerevisiae (strain ATCC 204508 / S288c) GN=RPL34A PE=1 SV=1	K02915
unigene5503	NA	NA	NA	12	49	16	104	140	50	onc	2.77842	2.8003	2.83287	3.68359	5.00949	4.11522	5.84013	6.14406	4.75545	6.83387	3.18959e-06	9.43661e-05	8.84058	1.41628e-09	1.18496e-07	2.00671	0.0223247	0.348816	UP	UP	None	7	brown	P53442	XP_018652294.1	GO:0004332;GO:0006096	sp|P53442|ALF_SCHMA Fructose-bisphosphate aldolase OS=Schistosoma mansoni PE=2 SV=1	K01623
unigene23905	NA	NA	NA	18	34	20	94	102	106	onc	2.89602	2.91619	2.94631	4.01504	4.71172	4.33511	5.75155	5.82804	5.48845	6.70948	1.97005e-07	8.79998e-06	8.78823	6.95506e-12	1.06277e-09	2.07876	9.27695e-05	0.0184998	UP	UP	UP	1	brown	P84104	NP_038691.1	GO:0043274;GO:0003723;GO:1990830;GO:0008286;GO:0006397;GO:0051028;GO:0048024;GO:0008380;GO:0005737;GO:0016607	sp|P84104|SRSF3_MOUSE Serine/arginine-rich splicing factor 3 OS=Mus musculus GN=Srsf3 PE=1 SV=1
unigene15867	NA	NA	NA	18	20	8	66	112	126	onc	2.77043	2.78879	2.81633	3.89867	4.1621	3.59662	5.28629	5.80278	5.54251	6.01445	3.78027e-06	0.000107457	8.76513	9.3188e-12	1.37856e-09	2.75068	8.44463e-07	0.0006736	UP	UP	UP	1	brown	Q14978	NP_004732.2; NP_001271317.1; NP_001271318.1	GO:0005524;GO:0005525;GO:0046982;GO:0003723;GO:0001042;GO:0007049;GO:0000278;GO:0014032;GO:0014029;GO:0007000;GO:0006417;GO:0006364;GO:0015030;GO:0005737;GO:0005730	sp|Q14978|NOLC1_HUMAN Nucleolar and coiled-body phosphoprotein 1 OS=Homo sapiens GN=NOLC1 PE=1 SV=2
unigene49730	NA	NA	NA	6	26	32	68	111	123	onc	2.816	2.83602	2.86591	3.32223	4.42986	4.66616	5.37973	5.86436	5.58474	6.61258	3.28862e-06	9.62608e-05	8.75952	5.70317e-10	5.20703e-08	2.14694	0.00728677	0.20253	UP	UP	None	1	brown	Q08170	NP_005617.2	GO:0003723;GO:1990825;GO:0031124;GO:0006406;GO:0006397;GO:0000398;GO:0048025;GO:0032868;GO:0006405;GO:0008380;GO:0000375;GO:0006369;GO:0016607;GO:0005654;GO:0005634	sp|Q08170|SRSF4_HUMAN Serine/arginine-rich splicing factor 4 OS=Homo sapiens GN=SRSF4 PE=1 SV=2	K12893	KO05168	Herpes simplex infection
unigene38626	NA	NA	NA	8	34	18	54	124	124	onc	2.79391	2.81356	2.84294	3.43857	4.63574	4.17455	5.13692	5.95558	5.57156	6.48714	4.01748e-06	0.000113051	8.75734	3.71371e-10	3.56272e-08	2.2702	0.00336232	0.14227	UP	UP	None	1	brown	P17136		GO:0071208;GO:0003723;GO:0070034;GO:1990446;GO:0030620;GO:1990447;GO:0007420;GO:0000398;GO:0006479;GO:0000387;GO:0071013;GO:0005737;GO:0005829;GO:0070062;GO:0071204;GO:0034709;GO:0005634;GO:0034719;GO:0005685;GO:0005689;GO:0005686;GO:0071004;GO:0005687;GO:0046540;GO:0005682;GO:0005683	sp|P17136|RSMB_RAT Small nuclear ribonucleoprotein-associated protein B (Fragment) OS=Rattus norvegicus GN=Snrpb PE=2 SV=1	K11086	KO05322	Systemic lupus erythematosus
unigene22307	NA	NA	NA	6	36	14	96	106	88	onc	2.76421	2.78378	2.81304	3.27582	4.66481	3.96694	5.68171	5.77611	5.21633	6.39108	8.78398e-06	0.000224266	8.75498	8.69227e-10	7.58338e-08	2.36389	0.00433698	0.158633	UP	UP	None	7	brown	O59870		GO:0003735;GO:0046677;GO:0046898;GO:0006412;GO:0005840	sp|O59870|RL44_PHARH 60S ribosomal protein L44 OS=Phaffia rhodozyma GN=RPL44 PE=3 SV=3	K02929
unigene110916	NA	NA	NA	12	26	12	64	153	66	onc	2.71937	2.73892	2.76811	3.60785	4.35422	3.82504	5.24866	6.12763	4.91321	6.18518	1.0221e-05	0.000254119	8.75312	2.99407e-10	2.92737e-08	2.56794	0.000782436	0.0666323	UP	UP	None	1	brown	P20287	XP_018648500.1	GO:0004365;GO:0051287;GO:0050661;GO:0006006;GO:0006096	sp|P20287|G3P_SCHMA Glyceraldehyde-3-phosphate dehydrogenase OS=Schistosoma mansoni PE=2 SV=1	K00134
unigene38664	2	NA	NA	NA	2422	160	2	842	54	onc	2.69686	2.30114	2.38565	1.96932	10.3676	6.9689	2.6945	9.10661	5.1714	10.18	0.000708956	0.00806619	8.74277	0.00363945	0.0281094	-1.43719	0.609693	0.998571	UP	UP	None	5	turquoise	Q90835	NP_001308445.1	GO:0005525;GO:0003924;GO:0003746;GO:0005737;GO:0005622	sp|Q90835|EF1A_CHICK Elongation factor 1-alpha 1 OS=Gallus gallus GN=EEF1A PE=2 SV=1	K03231
CL7778Contig1	NA	NA	NA	10	26	4	60	104	138	onc	2.66739	2.68632	2.71459	3.45099	4.30524	3.18015	5.13686	5.67785	5.58027	5.84642	4.03433e-05	0.000795433	8.73328	5.59199e-10	5.12385e-08	2.88686	0.000333885	0.0413983	UP	UP	UP	1	brown				gi|908437106|ref|XP_013077928.1| PREDICTED: histidine-rich glycoprotein-like [Biomphalaria glabrata]
CL14279Contig1	NA	NA	NA	12	24	10	80	96	112	onc	2.77665	2.79481	2.82201	3.63212	4.29739	3.7272	5.45971	5.63461	5.41248	6.05284	3.82649e-06	0.000108596	8.70063	1.87049e-11	2.55252e-09	2.6478	4.89952e-06	0.00257682	UP	UP	UP	1	brown				gi|486387933|ref|WP_001601114.1| hypothetical protein [Escherichia coli]_x0001_gi|431410689|gb|ELG93845.1| hypothetical protein A311_00093 [Escherichia coli KTE146]
unigene45328	NA	NA	NA	NA	38	16	80	108	88	onc	2.67906	2.69827	2.72696	2.59772	4.64688	3.99482	5.43541	5.73243	5.15246	6.38133	0.00034506	0.00453225	8.67609	1.01984e-06	3.73606e-05	2.29476	0.0871209	0.630216	UP	UP	None	1	brown	Q95307		GO:0003729;GO:0003735;GO:1901194;GO:0017148;GO:0006412;GO:0022625;GO:0097452	sp|Q95307|RL13A_PIG 60S ribosomal protein L13a (Fragment) OS=Sus scrofa GN=RPL13A PE=2 SV=2	K02872
unigene84759	NA	NA	NA	6	38	16	53	171	34	onc	2.63197	2.65173	2.68119	3.16786	4.63121	3.9725	5.0218	6.20803	4.27796	6.49789	4.07911e-05	0.000803369	8.66956	3.74776e-08	2.15886e-06	2.17167	0.0408917	0.457966	UP	UP	None	1	brown	Q03736	WP_011337012.1	GO:0005507;GO:0004129;GO:0022900;GO:0016021;GO:0005886;GO:0070469	sp|Q03736|COX2_RHOSH Cytochrome c oxidase subunit 2 OS=Rhodobacter sphaeroides GN=ctaC PE=1 SV=2
CL17912Contig1	NA	NA	NA	NA	48	16	28	194	34	onc	2.44102	2.46199	2.49313	2.35099	4.76535	3.86556	4.34886	6.28808	4.18375	6.62339	0.000845112	0.00922818	8.65789	1.21177e-05	0.000301107	2.0345	0.203375	0.842219	UP	UP	None	1	brown	P36079			sp|P36079|YKI3_YEAST Putative uncharacterized protein YKL083W OS=Saccharomyces cerevisiae (strain ATCC 204508 / S288c) GN=YKL083W PE=5 SV=1
unigene4076	NA	NA	2	4	4	2	30	897	2	onc	1.43154	1.47335	2.1278	2.12946	2.33297	1.98275	4.38669	8.10993	1.71607	1.87878	0.317935	0.587552	8.64613	2.14339e-06	7.00783e-05	6.76735	2.27945e-05	0.00802682	None	UP	UP	7	pink	Q6S6W0		GO:0009405;GO:0016032;GO:0016021;GO:0055036	sp|Q6S6W0|GP2_EHV1V Glycoprotein gp2 OS=Equine herpesvirus 1 (strain V592) GN=71 PE=3 SV=1
unigene74454	NA	NA	NA	4	24	16	80	124	56	onc	2.6801	2.69827	2.72545	3.03429	4.23007	3.9732	5.40095	5.83904	4.70037	6.05841	4.37551e-05	0.000848848	8.64079	4.13747e-09	3.06035e-07	2.58237	0.00429684	0.158068	UP	UP	None	7	brown	P84323	XP_003736222.1	GO:0003735;GO:0006412;GO:0005840	sp|P84323|RL32_DROPS 60S ribosomal protein L32 OS=Drosophila pseudoobscura pseudoobscura GN=RpL32 PE=3 SV=1	K02912
unigene81688	NA	NA	NA	20	16	12	64	90	128	onc	2.81157	2.8288	2.85465	3.97506	3.99686	3.85224	5.23348	5.55818	5.53179	6.07626	1.54078e-06	5.10287e-05	8.63723	4.82477e-12	7.67108e-10	2.56097	4.33977e-08	8.65423e-05	UP	UP	UP	1	brown				gi|226473308|emb|CAX71340.1| suppression of tumorigenicity 13 [Schistosoma japonicum]
unigene60826	NA	NA	NA	18	31	20	94	100	70	onc	2.89013	2.90831	2.93557	3.9775	4.58286	4.29027	5.68678	5.74251	5.0364	6.64745	4.63847e-07	1.84677e-05	8.637	4.35757e-11	5.23288e-09	1.98955	0.000902308	0.073194	UP	UP	None	1	brown	Q5R8K4	NP_001126104.1	GO:0003677;GO:0046872;GO:0008017;GO:0051301;GO:0007059;GO:0001578;GO:0046785;GO:0090307;GO:0000777;GO:0005737;GO:0005874;GO:0005634;GO:0005819;GO:1990047	sp|Q5R8K4|ZN207_PONAB Zinc finger protein 207 OS=Pongo abelii GN=ZNF207 PE=2 SV=1
unigene26959	NA	NA	NA	16	22	18	74	84	120	onc	2.86445	2.88198	2.90827	3.86714	4.27326	4.17697	5.41215	5.52977	5.50782	6.33636	5.39319e-07	2.10295e-05	8.62799	5.68115e-12	8.78633e-10	2.29163	9.52761e-07	0.000723575	UP	UP	UP	1	brown	Q90YV0	NP_001187045.1	GO:0003735;GO:0006412;GO:0005840	sp|Q90YV0|RL18_ICTPU 60S ribosomal protein L18 OS=Ictalurus punctatus GN=rpl18 PE=2 SV=3	K02883
unigene19169	NA	NA	NA	4	28	16	66	132	58	onc	2.69079	2.70883	2.73581	3.04278	4.35974	3.97783	5.214	5.90331	4.73455	6.18474	3.92979e-05	0.000778575	8.61262	8.01222e-09	5.55597e-07	2.42788	0.0097732	0.233756	UP	UP	None	7	brown	Q5DAA3		GO:0003735;GO:0006412;GO:0005840	sp|Q5DAA3|RS3A_SCHJA 40S ribosomal protein S3a OS=Schistosoma japonicum GN=SJCHGC01275 PE=2 SV=1	K02984
unigene131440	NA	NA	NA	10	18	16	82	96	84	onc	2.79	2.80644	2.83118	3.51539	4.05316	4.02065	5.44094	5.58868	5.09763	6.00953	4.75246e-06	0.000130689	8.59829	3.57929e-11	4.47735e-09	2.58876	1.06038e-05	0.00474299	UP	UP	UP	1	brown	Q17RH7			sp|Q17RH7|TPRXL_HUMAN Putative protein TPRXL OS=Homo sapiens GN=TPRXL PE=5 SV=2
unigene37571	NA	NA	NA	2	32	16	66	124	60	onc	2.68147	2.69925	2.72586	2.84373	4.4593	3.96573	5.20038	5.82558	4.75203	6.25748	7.64389e-05	0.0013481	8.57217	4.97115e-08	2.75176e-06	2.3147	0.0289709	0.393012	UP	UP	None	7	brown	P62909	NP_001009239.1	GO:0140078;GO:0140080;GO:0003684;GO:0003677;GO:0006915;GO:0051301;GO:0006974;GO:0070301;GO:0005737;GO:0005829;GO:0022627;GO:0030425	sp|P62909|RS3_RAT 40S ribosomal protein S3 OS=Rattus norvegicus GN=Rps3 PE=1 SV=1	K02985
CL4003Contig2	NA	NA	NA	12	30	20	90	88	77	onc	2.86782	2.88503	2.91088	3.68798	4.51585	4.25246	5.59722	5.56927	5.08085	6.51593	1.13364e-06	3.93756e-05	8.56926	1.15652e-10	1.26123e-08	2.05333	0.00139718	0.0945812	UP	UP	None	1	brown	24597828	XP_012801932.1		gi|844877163|ref|XP_012801932.1| hypothetical protein MS3_10699, partial [Schistosoma haematobium]_x0001_gi|685968603|gb|KGB42106.1| hypothetical protein MS3_10699, partial [Schistosoma haematobium]
unigene100299	NA	NA	NA	6	18	4	86	100	62	onc	2.57981	2.59637	2.62118	3.09452	3.89961	3.08109	5.35764	5.50288	4.68112	5.34463	0.000204475	0.00298767	8.55556	1.53745e-09	1.27175e-07	3.21093	0.000113561	0.0210661	UP	UP	UP	7	brown	Q6IP09	NP_001085069.1	GO:0031370;GO:0008143;GO:0043621;GO:0031047;GO:0006397;GO:0048255;GO:0060212;GO:1900153;GO:0060213;GO:0006417;GO:0006412;GO:0005737;GO:0005844	sp|Q6IP09|PABPB_XENLA Polyadenylate-binding protein 1-B OS=Xenopus laevis GN=pabpc1-b PE=2 SV=1	K13126	KO03018	RNA degradation
unigene28352	NA	NA	NA	4	16	8	70	99	82	onc	2.62211	2.63824	2.66243	2.97063	3.83419	3.44046	5.16481	5.50063	4.95044	5.37428	0.000120656	0.00196014	8.53396	5.39213e-10	4.96706e-08	3.15969	3.06751e-05	0.00923339	UP	UP	UP	1	brown	O96827	NP_524808.3; NP_001286506.1	GO:0003746;GO:0006414;GO:0005829;GO:0005853	sp|O96827|EF1B_DROME Probable elongation factor 1-beta OS=Drosophila melanogaster GN=Ef1beta PE=1 SV=3
CL7778Contig2	NA	NA	NA	10	18	18	58	90	112	onc	2.80487	2.82101	2.84527	3.52072	4.05139	4.10381	5.09998	5.51441	5.35909	6.07918	3.68406e-06	0.000105286	8.53135	5.23769e-11	6.11707e-09	2.45218	3.04855e-05	0.00923339	UP	UP	UP	1	brown				gi|908437106|ref|XP_013077928.1| PREDICTED: histidine-rich glycoprotein-like [Biomphalaria glabrata]
unigene99659	NA	NA	NA	4	22	6	114	68	56	onc	2.59044	2.60667	2.631	2.94368	4.05134	3.26551	5.63516	5.11583	4.58587	5.5698	0.000204014	0.00298472	8.50502	9.40046e-09	6.42264e-07	2.93522	0.00164947	0.100988	UP	UP	None	4	brown	P0CG69	NP_728908.1; NP_001261383.1; NP_523909.2; NP_995994.1	GO:0031386;GO:0006914;GO:0035096;GO:0007219;GO:0006909;GO:0016567;GO:0005829;GO:0005634	sp|P0CG69|UBIQP_DROME Polyubiquitin OS=Drosophila melanogaster GN=Ubi-p63E PE=3 SV=1	K08770
CL18003Contig1	NA	NA	NA	12	19	16	52	80	128	onc	2.82351	2.83885	2.862	3.62583	4.08973	4.01909	4.99227	5.38994	5.47723	6.09524	2.9379e-06	8.83296e-05	8.49969	4.46207e-11	5.34579e-09	2.40444	2.17784e-05	0.00783695	UP	UP	UP	1	brown	Q5R8K4	NP_001126104.1	GO:0003677;GO:0046872;GO:0008017;GO:0051301;GO:0007059;GO:0001578;GO:0046785;GO:0090307;GO:0000777;GO:0005737;GO:0005874;GO:0005634;GO:0005819;GO:1990047	sp|Q5R8K4|ZN207_PONAB Zinc finger protein 207 OS=Pongo abelii GN=ZNF207 PE=2 SV=1
unigene41771	NA	NA	NA	6	40	20	72	86	90	onc	2.84523	2.86224	2.88778	3.32139	4.73673	4.23028	5.3571	5.52389	5.20349	6.63956	4.1177e-06	0.000115443	8.49872	3.11006e-09	2.38331e-07	1.85916	0.0262146	0.376101	UP	UP	None	1	brown	P12795		GO:0005524	sp|P12795|HSP70_SCHJA Heat shock 70 kDa protein (Fragment) OS=Schistosoma japonicum PE=2 SV=1	K03283
unigene122476	NA	NA	NA	6	34	18	54	138	40	onc	2.70952	2.72679	2.75266	3.20979	4.51513	4.06117	5.00935	5.93117	4.40223	6.45137	2.5255e-05	0.00054044	8.49664	2.42382e-08	1.47619e-06	2.04527	0.037474	0.439457	UP	UP	None	1	brown	O63848		GO:0046872;GO:0008121;GO:0006122;GO:0005743;GO:0045275	sp|O63848|CYB_SARGL Cytochrome b OS=Sarcophyton glaucum GN=MT-CYB PE=3 SV=1	K00412
unigene7561	2	NA	NA	52	8	458	652	4	132	onc	2.82331	2.44604	2.51741	5.12348	3.54173	8.08636	8.54525	3.14151	6.13779	7.90017	0.000365032	0.00473954	8.49261	0.000127161	0.00205767	0.592449	0.761641	0.998571	UP	UP	None	4	purple	P08705		GO:0004497;GO:0016984;GO:0009853;GO:0019253;GO:0009507	sp|P08705|RBS_HELAN Ribulose bisphosphate carboxylase small chain, chloroplastic OS=Helianthus annuus GN=RBCS PE=2 SV=1	K01602
unigene116129	NA	NA	NA	6	34	14	76	92	72	onc	2.78918	2.80545	2.8299	3.26732	4.54148	3.91847	5.35166	5.53186	4.94027	6.33821	1.11523e-05	0.000273059	8.48333	3.19932e-09	2.44071e-07	2.14512	0.0104693	0.242207	UP	UP	None	7	brown	P05197	NP_058941.1	GO:0008097;GO:0051015;GO:0045296;GO:0005525;GO:0003924;GO:0002039;GO:0019901;GO:0043022;GO:0003723;GO:0003746;GO:0007568;GO:1990416;GO:0014009;GO:0002244;GO:2000767;GO:0045727;GO:0042493;GO:0034976;GO:0032355;GO:0045471;GO:0051593;GO:0042542;GO:0002931;GO:0035914;GO:0003009;GO:0006414;GO:0016235;GO:0005737;GO:0005829;GO:0070062;GO:0031012;GO:0030529;GO:0016020;GO:0045121;GO:0005634;GO:0005886;GO:…	sp|P05197|EF2_RAT Elongation factor 2 OS=Rattus norvegicus GN=Eef2 PE=1 SV=4	K03234
unigene82494	NA	NA	NA	16	28	18	78	66	106	onc	2.90258	2.91865	2.94283	3.86909	4.45146	4.17106	5.43598	5.27149	5.36119	6.49098	4.3599e-07	1.75174e-05	8.47904	2.93568e-11	3.76453e-09	1.98806	0.000135837	0.0236406	UP	UP	UP	1	brown	P62997	NP_476460.1	GO:0042802;GO:0003729;GO:0070717;GO:0036002;GO:0019904;GO:0003723;GO:0071333;GO:0021796;GO:1990403;GO:0000398;GO:0048025;GO:0048026;GO:0051259;GO:0000381;GO:0043484;GO:0000302;GO:0005634;GO:0048471;GO:0005681	sp|P62997|TRA2B_RAT Transformer-2 protein homolog beta OS=Rattus norvegicus GN=Tra2b PE=1 SV=1	K12897	KO03040	Spliceosome
unigene39537	NA	NA	NA	18	28	18	76	80	88	onc	2.91144	2.92754	2.95177	3.95243	4.45836	4.17817	5.41754	5.46108	5.19287	6.52964	3.38356e-07	1.40403e-05	8.47519	2.57716e-11	3.34683e-09	1.94555	0.000135091	0.0236042	UP	UP	UP	1	brown	O44437	NP_725106.1	GO:0003723;GO:0007417;GO:0048542;GO:0000278;GO:0000398;GO:0007517;GO:0030182;GO:0048477;GO:0007422;GO:0045451;GO:0010906;GO:0000245;GO:0000387;GO:0071013;GO:0000243;GO:0005634;GO:0034715;GO:0045495;GO:0071011;GO:0071010;GO:0030532;GO:0034719;GO:0097526;GO:0005685;GO:0005689;GO:0005686;GO:0005687;GO:0005682	sp|O44437|SMD3_DROME Small nuclear ribonucleoprotein Sm D3 OS=Drosophila melanogaster GN=SmD3 PE=1 SV=1	K11088	KO05322	Systemic lupus erythematosus
unigene63205	NA	NA	NA	3	39	14	40	143	46	onc	2.63655	2.65375	2.6795	2.90049	4.58544	3.82528	4.68639	5.92489	4.4718	6.41122	8.41301e-05	0.00145858	8.464	1.81404e-07	8.51438e-06	2.05278	0.0695395	0.576305	UP	UP	None	1	brown	Q1HR20	YP_001649170.1	GO:0008137;GO:0006120;GO:0016021;GO:0031966;GO:0070469	sp|Q1HR20|NU4M_AEDAE NADH-ubiquinone oxidoreductase chain 4 OS=Aedes aegypti GN=mt:ND4 PE=2 SV=1
unigene28579	NA	NA	NA	4	40	8	34	148	42	onc	2.56684	2.58383	2.60925	2.92833	4.5574	3.41164	4.49137	5.91551	4.34294	6.28722	0.000148769	0.00232225	8.4385	3.07917e-07	1.34663e-05	2.15128	0.0659419	0.562393	UP	UP	None	7	brown	Q24895		GO:0005524;GO:0005788	sp|Q24895|GRP78_ECHMU 78 kDa glucose-regulated protein OS=Echinococcus multilocularis GN=GRP78 PE=2 SV=1	K09490
unigene122117	NA	NA	NA	12	16	16	58	122	44	onc	2.72527	2.74075	2.76404	3.54854	3.89413	3.94477	5.02579	5.74544	4.4419	6.00204	1.79664e-05	0.000408479	8.43323	1.1654e-09	9.86379e-08	2.4312	0.00140933	0.0948669	UP	UP	None	1	brown	Q95043		GO:0003735;GO:0006412;GO:0005840	sp|Q95043|RL13_SCHMA 60S ribosomal protein L13 OS=Schistosoma mansoni GN=RPL13 PE=2 SV=1	K02873
unigene8296	NA	NA	NA	12	24	14	56	88	96	onc	2.8344	2.84954	2.87235	3.62832	4.26036	3.92689	5.05132	5.47237	5.19461	6.18518	2.61362e-06	8.03447e-05	8.43152	1.00672e-10	1.11695e-08	2.24634	0.000159195	0.026174	UP	UP	UP	1	brown	Q7ZV82	NP_956018.1	GO:0003735;GO:0030218;GO:0006412;GO:0022625	sp|Q7ZV82|RL27_DANRE 60S ribosomal protein L27 OS=Danio rerio GN=rpl27 PE=2 SV=3	K02901
unigene97339	NA	NA	NA	4	34	8	18	120	104	onc	2.58161	2.59797	2.62248	2.93687	4.40575	3.41254	3.96246	5.6815	5.16092	6.10837	0.000168302	0.00256854	8.42674	1.74501e-07	8.22452e-06	2.31837	0.0386742	0.446765	UP	UP	None	1	brown				gi|226470708|emb|CAX76787.1| Egg protein CP1084 [Schistosoma japonicum]_x0001_gi|226470714|emb|CAX76790.1| Egg protein CP1084 [Schistosoma japonicum]
unigene56481	NA	NA	NA	12	22	24	68	84	82	onc	2.88099	2.89634	2.91947	3.6684	4.23318	4.35393	5.26855	5.46416	5.08535	6.42204	1.12545e-06	3.91313e-05	8.42027	1.26651e-10	1.36368e-08	1.99823	0.000889523	0.0725417	UP	UP	None	1	brown				gi|257216382|emb|CAX82396.1| hypothetical protein [Schistosoma japonicum]
unigene129094	NA	NA	NA	10	2	2	6	198	NA	onc	1.41556	1.43105	1.45383	2.42118	1.77236	1.80021	2.309	4.70713	1.33873	4.18398	0.0701021	0.235935	8.39206	0.000226863	0.00328537	4.20808	0.0344086	0.422131	None	UP	None	7	pink	B8V7S0		GO:0004252;GO:0005576	sp|B8V7S0|CPP1_ACRMI CUB and peptidase domain-containing protein 1 (Fragment) OS=Acropora millepora PE=1 SV=1	K09629
unigene39987	NA	NA	NA	6	14	10	90	52	84	onc	2.67682	2.69086	2.71202	3.14842	3.73452	3.57136	5.35944	4.83669	4.93002	5.46008	5.50839e-05	0.00102702	8.3607	3.46846e-10	3.35265e-08	2.90063	1.69692e-05	0.0066028	UP	UP	UP	1	brown				gi|254587300|emb|CAX83707.1| Gag-Pol polyprotein [Schistosoma japonicum]
unigene20591	NA	NA	NA	6	12	6	78	58	92	onc	2.62203	2.63585	2.65668	3.09944	3.59003	3.25425	5.17887	4.89396	4.97193	5.11447	0.000123175	0.00198953	8.35674	1.41908e-10	1.49331e-08	3.24227	2.57164e-07	0.000311063	UP	UP	UP	1	brown	Q5R8W6	NP_001126042.1	GO:0003677;GO:0003729;GO:0006376;GO:0008380;GO:0016607;GO:0005634;GO:0005685	sp|Q5R8W6|LC7L3_PONAB Luc7-like protein 3 OS=Pongo abelii GN=LUC7L3 PE=2 SV=1
unigene61922	NA	NA	NA	14	8	2	77	98	30	onc	2.47388	2.48803	2.50929	3.42284	3.24614	2.74677	5.09126	5.32253	3.92446	5.0096	0.000918139	0.00986787	8.33129	1.96113e-08	1.23264e-06	3.32169	0.000484794	0.0506384	UP	UP	None	7	brown	P53471		GO:0005524;GO:0005737;GO:0005856	sp|P53471|ACT2_SCHMA Actin-2 OS=Schistosoma mansoni PE=2 SV=1	K05692
unigene20608	NA	NA	NA	2	18	20	58	114	34	onc	2.61884	2.63367	2.65597	2.77937	3.88434	4.01507	4.93604	5.58705	4.14147	5.94896	0.000206896	0.00301722	8.3293	1.65114e-07	7.83169e-06	2.38034	0.0292794	0.395148	UP	UP	None	7	brown	Q2YGT9	NP_001038007.1	GO:0045296;GO:0003723;GO:0003735;GO:0002181;GO:0000027;GO:0036464;GO:0022625;GO:0005925;GO:0016020;GO:0005634	sp|Q2YGT9|RL6_PIG 60S ribosomal protein L6 OS=Sus scrofa GN=RPL6 PE=2 SV=3	K02934
unigene44787	NA	NA	NA	16	56	22	62	92	60	onc	2.94301	2.95942	2.98411	3.90589	5.07996	4.35662	5.25504	5.62687	4.87713	7.11957	3.76802e-07	1.54786e-05	8.32689	2.52208e-09	1.9712e-07	1.20732	0.114736	0.702013	UP	UP	None	1	brown				gi|674267300|emb|CDI96803.1| hypothetical protein EmuJ_000053100 [Echinococcus multilocularis]
unigene27945	NA	NA	NA	14	30	8	68	72	78	onc	2.82955	2.84363	2.86489	3.69386	4.40042	3.57038	5.18873	5.2367	4.96202	6.22421	4.90696e-06	0.000134312	8.31496	7.55983e-10	6.69846e-08	2.09075	0.00249593	0.125346	UP	UP	None	1	brown	Q5R5F2	NP_001127620.1	GO:0006891;GO:0006886;GO:1901998;GO:0030126;GO:0000139	sp|Q5R5F2|COPZ1_PONAB Coatomer subunit zeta-1 OS=Pongo abelii GN=COPZ1 PE=2 SV=1	K20472
unigene56405	NA	NA	NA	4	26	8	52	118	30	onc	2.57407	2.58852	2.61027	2.91612	4.12166	3.3724	4.79348	5.58163	4.00243	5.82917	0.000236959	0.00336157	8.2935	1.32654e-07	6.50987e-06	2.46434	0.0208184	0.336089	UP	UP	None	7	brown				gi|257211047|emb|CAX80657.1| fibrillin 2 [Schistosoma japonicum]
unigene84636	NA	NA	NA	6	32	16	69	68	77	onc	2.82892	2.84302	2.86432	3.27874	4.45266	3.98799	5.20318	5.18399	4.9511	6.34111	8.3775e-06	0.000215336	8.28767	4.56549e-09	3.35006e-07	1.94656	0.0155972	0.295519	UP	UP	None	1	brown	Q963B6		GO:0003723;GO:0003735;GO:0006412;GO:0015934	sp|Q963B6|RL10A_SPOFR 60S ribosomal protein L10a OS=Spodoptera frugiperda GN=RpL10A PE=2 SV=1	K02865
unigene96136	NA	NA	NA	6	14	26	66	72	74	onc	2.79501	2.80873	2.82946	3.24549	3.81685	4.30885	5.1251	5.20077	4.87942	6.12716	1.41577e-05	0.000333732	8.27937	3.31054e-09	2.51055e-07	2.15221	0.00602822	0.186996	UP	UP	None	1	brown				gi|226489562|emb|CAX75925.1| Enhancer of zeste homolog 1 (ENX-2) [Schistosoma japonicum]
unigene93768	NA	NA	NA	6	32	16	46	104	56	onc	2.77422	2.7886	2.81028	3.23495	4.42231	3.95334	4.80665	5.56911	4.64326	6.34288	1.77184e-05	0.000403703	8.27603	1.75267e-08	1.11674e-06	1.93314	0.0313498	0.405953	UP	UP	None	1	brown	A8CAG3		GO:0003735;GO:0006412;GO:0015934	sp|A8CAG3|RL17_PHLPP 60S ribosomal protein L17 OS=Phlebotomus papatasi GN=RpL17 PE=2 SV=1	K02880
unigene57272	NA	NA	NA	8	22	10	64	102	32	onc	2.67262	2.68648	2.70737	3.26795	4.04337	3.56418	5.02407	5.4674	4.10255	5.87645	6.23648e-05	0.00114116	8.27301	1.26396e-08	8.36687e-07	2.39656	0.00654095	0.19281	UP	UP	None	1	brown	O49447	NP_001328166.1; NP_194568.1	GO:0005471;GO:0015865;GO:0046902;GO:0009941;GO:0016021;GO:0016020;GO:0005743;GO:0005739	sp|O49447|ADT3_ARATH ADP,ATP carrier protein 3, mitochondrial OS=Arabidopsis thaliana GN=AAC3 PE=2 SV=1	K05863
unigene56261	NA	NA	NA	6	8	2	59	83	67	onc	2.48454	2.49754	2.51714	2.97284	3.23247	2.74756	4.7965	5.11493	4.56399	4.49277	0.00120864	0.0122889	8.2722	7.35335e-10	6.56106e-08	3.77943	3.37697e-07	0.000371228	UP	UP	UP	1	brown	Q09666	NP_001611.1; NP_001333375.1; NP_076965.2; NP_001333374.1	GO:0045296;GO:0003723;GO:0044548;GO:0097493;GO:0051259;GO:0043484;GO:1901385;GO:0015629;GO:0044291;GO:0043034;GO:0005737;GO:0005829;GO:0070062;GO:0005925;GO:0005765;GO:0016020;GO:0005634;GO:0005886;GO:0042383;GO:0030315;GO:0031982	sp|Q09666|AHNK_HUMAN Neuroblast differentiation-associated protein AHNAK OS=Homo sapiens GN=AHNAK PE=1 SV=2
unigene41893	NA	NA	NA	10	20	12	46	87	80	onc	2.82033	2.83228	2.85048	3.47056	4.0441	3.75586	4.77469	5.33748	4.92332	5.93468	9.66761e-06	0.000242369	8.27146	4.53624e-10	4.24801e-08	2.33678	0.000319162	0.0404022	UP	UP	UP	1	brown	P46782	NP_001000.2	GO:0003729;GO:0003723;GO:0019843;GO:0003735;GO:0000184;GO:0006450;GO:0000028;GO:0006364;GO:0006614;GO:0006412;GO:0006413;GO:0019083;GO:0005829;GO:0022627;GO:0070062;GO:0031012;GO:0005925;GO:0030529;GO:0016020;GO:0005654	sp|P46782|RS5_HUMAN 40S ribosomal protein S5 OS=Homo sapiens GN=RPS5 PE=1 SV=4	K02989
unigene45470	NA	NA	NA	4	16	6	34	98	80	onc	2.57723	2.59048	2.61045	2.90887	3.72964	3.20756	4.37563	5.34333	4.79214	5.26263	0.000329615	0.00438244	8.26374	1.00568e-08	6.83449e-07	3.00111	0.000627683	0.0584454	UP	UP	None	1	brown	P62243	NP_113894.1	GO:0003723;GO:0003735;GO:0000462;GO:0006412;GO:0022627;GO:0070062;GO:0005925;GO:0030529;GO:0016020;GO:0005634	sp|P62243|RS8_RAT 40S ribosomal protein S8 OS=Rattus norvegicus GN=Rps8 PE=1 SV=2	K02995
CL5923Contig1	NA	NA	NA	10	16	10	58	64	94	onc	2.77156	2.78416	2.80326	3.43818	3.86082	3.61741	4.95187	5.03577	5.04148	5.6964	1.10657e-05	0.000271689	8.26219	9.99855e-11	1.11418e-08	2.56579	3.04378e-06	0.00183634	UP	UP	UP	1	brown				gi|19067879|gb|AAK14815.1| polyprotein [Schistosoma japonicum]
unigene114863	NA	NA	NA	2	8	14	54	104	40	onc	2.52061	2.53398	2.55411	2.6838	3.2685	3.6493	4.75244	5.37549	4.15999	5.20131	0.00077446	0.00864313	8.25379	6.10144e-08	3.29872e-06	3.05247	0.00246284	0.124075	UP	UP	None	1	brown	P02362	NP_001081322.1; XP_018117195.1; NP_001084502.1; XP_018119805.1	GO:0003735;GO:0006412;GO:0005840	sp|P02362|RS7_XENLA 40S ribosomal protein S7 OS=Xenopus laevis GN=rps7 PE=2 SV=2	K02993
unigene8583	NA	NA	NA	14	8	8	84	76	36	onc	2.627	2.64002	2.65967	3.51457	3.34732	3.38655	5.21974	5.11808	4.13639	5.38455	0.000111359	0.00183605	8.24741	1.80077e-09	1.46337e-07	2.86285	0.000137842	0.0239026	UP	UP	UP	7	brown	Q6P9T8	NP_954525.1	GO:0003725;GO:0005525;GO:0003924;GO:0005200;GO:0007017;GO:0005737;GO:0070062;GO:0031012;GO:1903561;GO:0005874;GO:0043209;GO:0005634	sp|Q6P9T8|TBB4B_RAT Tubulin beta-4B chain OS=Rattus norvegicus GN=Tubb4b PE=1 SV=1	K07375
unigene19185	NA	NA	NA	NA	532	34	2	170	14	onc	1.97507	2.01474	2.07211	1.79345	7.79159	4.6695	2.44133	6.52002	3.41614	9.74994	0.00164273	0.0156377	8.22388	0.0079423	0.0503542	-1.52606	0.594405	0.998571	UP	None	None	5	turquoise	P62243	NP_113894.1	GO:0003723;GO:0003735;GO:0000462;GO:0006412;GO:0022627;GO:0070062;GO:0005925;GO:0030529;GO:0016020;GO:0005634	sp|P62243|RS8_RAT 40S ribosomal protein S8 OS=Rattus norvegicus GN=Rps8 PE=1 SV=2	K02995
CL3137Contig1	NA	NA	NA	4	14	22	60	62	86	onc	2.76131	2.77421	2.79373	3.06914	3.77148	4.13249	4.98321	5.00775	4.96149	5.93217	3.47495e-05	0.000702694	8.21892	7.01755e-09	4.91296e-07	2.28675	0.00541578	0.17816	UP	UP	None	1	brown				gi|597762487|ref|XP_007245212.1| PREDICTED: uncharacterized protein LOC103032965 [Astyanax mexicanus]
unigene109923	NA	NA	NA	2	18	10	70	56	78	onc	2.66187	2.67449	2.69357	2.81288	3.85525	3.52838	5.04949	4.83843	4.79694	5.5056	0.000211116	0.00306782	8.20748	2.21416e-08	1.36478e-06	2.70188	0.00303051	0.136289	UP	UP	None	1	brown				gi|254587300|emb|CAX83707.1| Gag-Pol polyprotein [Schistosoma japonicum]
CL19707Contig1	NA	NA	NA	8	92	8	12	133	48	onc	2.56865	2.5869	2.61416	3.24243	5.39071	3.43363	3.70262	5.85209	4.49563	7.33658	3.62107e-05	0.000726619	8.19287	3.86724e-06	0.000115761	0.856293	0.520751	0.998571	UP	UP	None	7	turquoise				gi|226482380|emb|CAX73789.1| Egg protein CP111 [Schistosoma japonicum]
unigene90751	NA	NA	NA	14	18	NA	48	106	32	onc	2.50866	2.52163	2.54119	3.42286	3.75418	2.50527	4.62172	5.36796	3.96188	5.45449	0.00211816	0.01909	8.17884	3.30576e-06	0.000100726	2.72435	0.0407711	0.457667	UP	UP	None	7	brown	Q5UPS6	YP_003986737.1	GO:0019012	sp|Q5UPS6|COLL5_MIMIV Collagen-like protein 5 OS=Acanthamoeba polyphaga mimivirus GN=MIMI_R241 PE=4 SV=1
unigene103402	NA	NA	NA	6	22	6	44	112	28	onc	2.55747	2.57046	2.59007	3.03445	3.9362	3.18687	4.57618	5.45245	3.89555	5.64268	0.000289517	0.003942	8.17159	1.13887e-07	5.64863e-06	2.52891	0.0134444	0.274753	UP	UP	None	7	brown	P02452	NP_000079.2	GO:0005201;GO:0042802;GO:0046872;GO:0048407;GO:0002020;GO:0007596;GO:0001568;GO:0060346;GO:0060351;GO:0071230;GO:0071364;GO:0044344;GO:1902618;GO:0071260;GO:0071300;GO:0071560;GO:0071356;GO:0071306;GO:0032964;GO:0030574;GO:0030199;GO:0038063;GO:0048706;GO:0001958;GO:0030198;GO:0060325;GO:0001957;GO:0050900;GO:0010812;GO:0001649;GO:0030168;GO:0090263;GO:0030335;GO:0010718;GO:0045893;GO:0070208;GO:…	sp|P02452|CO1A1_HUMAN Collagen alpha-1(I) chain OS=Homo sapiens GN=COL1A1 PE=1 SV=5	K06237
unigene99262	NA	NA	NA	8	16	14	72	52	74	onc	2.77572	2.78792	2.8064	3.32792	3.84853	3.80922	5.1283	4.82776	4.80574	5.80268	1.32506e-05	0.000315004	8.16821	5.40142e-10	4.96706e-08	2.36553	0.000176024	0.0279884	UP	UP	UP	1	brown	Q75JC9	XP_645495.1	GO:0005576	sp|Q75JC9|Y8484_DICDI Uncharacterized protein DDB_G0271670 OS=Dictyostelium discoideum GN=DDB_G0271670 PE=4 SV=1
CL2962Contig2	NA	NA	NA	4	6	47	10	48	170	onc	2.50888	2.5239	2.54646	2.86355	3.14305	4.66562	3.47364	4.69498	5.55496	6.49165	0.000250244	0.00350236	8.163	3.8104e-06	0.000114126	1.67135	0.208459	0.847994	UP	UP	None	1	yellow				gi|735659547|gb|AJA37839.1| F-box protein-like protein [Littorina littorea]
unigene130560	NA	NA	NA	6	14	14	44	96	50	onc	2.68315	2.69552	2.71422	3.13332	3.69734	3.74367	4.63297	5.34755	4.41631	5.66055	6.88611e-05	0.00123829	8.163	6.25997e-09	4.43939e-07	2.50246	0.00184485	0.10694	UP	UP	None	1	brown	Q26481		GO:0008097;GO:0003735;GO:0006412;GO:0005634;GO:0005840	sp|Q26481|RL5_STYCL 60S ribosomal protein L5 OS=Styela clava GN=RPL5 PE=3 SV=3	K02932
unigene123977	NA	NA	NA	2	26	10	46	92	48	onc	2.64943	2.66202	2.68105	2.80116	4.11438	3.51788	4.65865	5.29496	4.36819	5.85017	0.000226834	0.00324328	8.1361	2.34047e-07	1.0599e-05	2.28593	0.0323414	0.411857	UP	UP	None	7	brown	Q02543	NP_000971.1	GO:0003723;GO:0003735;GO:0000184;GO:0097327;GO:0006364;GO:0006614;GO:0006412;GO:0006413;GO:0019083;GO:0005829;GO:0022625;GO:0016020	sp|Q02543|RL18A_HUMAN 60S ribosomal protein L18a OS=Homo sapiens GN=RPL18A PE=1 SV=2	K02882
unigene26987	NA	NA	NA	8	30	8	54	73	64	onc	2.78334	2.79546	2.81384	3.33429	4.30842	3.49684	4.8749	5.14208	4.68809	6.07845	2.18053e-05	0.000478366	8.13562	1.00913e-08	6.84878e-07	2.05716	0.012166	0.261291	UP	UP	None	1	brown	P0CG69	NP_728908.1; NP_001261383.1; NP_523909.2; NP_995994.1	GO:0031386;GO:0006914;GO:0035096;GO:0007219;GO:0006909;GO:0016567;GO:0005829;GO:0005634	sp|P0CG69|UBIQP_DROME Polyubiquitin OS=Drosophila melanogaster GN=Ubi-p63E PE=3 SV=1	K08770
unigene131022	NA	NA	NA	4	24	8	58	66	66	onc	2.70774	2.71973	2.73788	3.01355	4.07521	3.4304	4.87792	4.9902	4.6531	5.74693	8.76372e-05	0.00150905	8.12223	2.11524e-08	1.31814e-06	2.37529	0.00679277	0.197151	UP	UP	None	7	brown				gi|19067879|gb|AAK14815.1| polyprotein [Schistosoma japonicum]
unigene2087	NA	NA	NA	8	14	16	49	45	107	onc	2.80384	2.8144	2.83052	3.32797	3.75257	3.88276	4.75255	4.67498	5.09703	5.80831	1.57121e-05	0.000364554	8.10782	1.06319e-09	9.09256e-08	2.29951	0.000471726	0.0496437	UP	UP	UP	1	brown	Q9R0U0	NP_001271124.1; NP_001073856.1; NP_034308.1; NP_001271125.1	GO:0003723;GO:0051082;GO:0016482;GO:0006406;GO:0006376;GO:0000398;GO:0048025;GO:0048024;GO:0006355;GO:0000375;GO:0005829;GO:0016607;GO:0005654	sp|Q9R0U0|SRS10_MOUSE Serine/arginine-rich splicing factor 10 OS=Mus musculus GN=Srsf10 PE=1 SV=2
unigene2386	NA	NA	NA	6	24	14	32	98	54	onc	2.7245	2.73681	2.75544	3.16798	4.09745	3.77325	4.39019	5.38857	4.50561	6.04036	4.245e-05	0.000828976	8.10169	3.12142e-08	1.84812e-06	2.06133	0.0212487	0.338874	UP	UP	None	1	brown	P48158	NP_498231.1	GO:0070180;GO:0003735;GO:0006412;GO:0022625	sp|P48158|RL23_CAEEL 60S ribosomal protein L23 OS=Caenorhabditis elegans GN=rpl-23 PE=3 SV=1	K02874
unigene60240	NA	NA	NA	6	12	8	52	90	32	onc	2.57697	2.5884	2.60572	3.02986	3.49678	3.31248	4.67208	5.17611	3.95781	5.24733	0.000289424	0.00394174	8.07493	1.43271e-08	9.36254e-07	2.8276	0.000858736	0.0706788	UP	UP	None	1	brown	Q9U505		GO:0015078;GO:0008289;GO:0015991;GO:0015986;GO:0016021;GO:0031966;GO:0045263	sp|Q9U505|AT5G_MANSE ATP synthase lipid-binding protein, mitochondrial OS=Manduca sexta PE=2 SV=1	K02128
unigene13783	NA	NA	NA	2	478	30	NA	150	20	onc	2.01056	2.04831	2.103	2.24828	7.60837	4.51534	2.00922	6.33	3.74334	9.59824	0.00157582	0.0151446	8.07385	0.00787613	0.0500528	-1.52439	0.586337	0.998571	UP	None	None	5	turquoise	P29314	NP_112370.2; NP_001300864.1	GO:1990932;GO:0003723;GO:0003735;GO:0045182;GO:0008284;GO:0045903;GO:0006412;GO:0005737;GO:0022627;GO:0070062;GO:0005925;GO:0030529;GO:0016020;GO:0005730;GO:0005634	sp|P29314|RS9_RAT 40S ribosomal protein S9 OS=Rattus norvegicus GN=Rps9 PE=1 SV=4	K02997
unigene39666	NA	NA	NA	12	34	12	60	60	62	onc	2.87245	2.88452	2.90283	3.601	4.46236	3.78649	5.01939	5.01406	4.71266	6.40606	3.27111e-06	9.59898e-05	8.06316	3.77522e-09	2.83347e-07	1.6571	0.0214816	0.340917	UP	UP	None	1	brown	P56558	NP_058803.2	GO:0048029;GO:0042277;GO:0005547;GO:0019904;GO:0016262;GO:0097363;GO:0008134;GO:0006915;GO:0071333;GO:0032869;GO:0071222;GO:0097237;GO:0032922;GO:0030900;GO:0006041;GO:0080182;GO:0043984;GO:0043981;GO:0043982;GO:0048312;GO:0060548;GO:1900038;GO:0033137;GO:0010801;GO:0001933;GO:0090315;GO:0031397;GO:0048015;GO:0045793;GO:0010628;GO:0061087;GO:1900182;GO:0001934;GO:0045862;GO:1903428;GO:0045944;GO:…	sp|P56558|OGT1_RAT UDP-N-acetylglucosamine--peptide N-acetylglucosaminyltransferase 110 kDa subunit OS=Rattus norvegicus GN=Ogt PE=1 SV=1	K09667
unigene65521	NA	NA	NA	8	10	12	46	76	56	onc	2.69495	2.70586	2.7224	3.23858	3.47278	3.61681	4.61762	5.06268	4.46008	5.44794	5.41543e-05	0.00101218	8.04263	1.40779e-09	1.17979e-07	2.59469	0.000100908	0.0195525	UP	UP	UP	1	brown	Q6EE31	NP_001004389.2	GO:0005524;GO:0044183;GO:0051082;GO:0006458;GO:0061077;GO:0005832;GO:0005815	sp|Q6EE31|TCPQ_CHICK T-complex protein 1 subunit theta OS=Gallus gallus GN=CCT8 PE=1 SV=3	K09500
unigene102597	NA	NA	NA	6	20	22	41	62	83	onc	2.82582	2.83736	2.85489	3.24556	4.01702	4.13486	4.63565	4.99043	4.91323	6.18044	1.11202e-05	0.000272638	8.04008	8.43466e-09	5.82516e-07	1.85964	0.0165727	0.30343	UP	UP	None	1	brown	Q9AST1	NP_564565.1	GO:0046872;GO:0003723;GO:0006355;GO:0006351;GO:0005634	sp|Q9AST1|TAF15_ARATH Transcription initiation factor TFIID subunit 15 OS=Arabidopsis thaliana GN=TAF15 PE=1 SV=1	K13098	KO05202	Transcriptional misregulation in cancers
unigene86119	NA	NA	NA	20	NA	56	142	2	22	onc	2.21104	2.22747	2.25198	3.5306	2.1914	4.69319	5.6145	2.52952	3.56687	6.84081	0.00221672	0.0197704	8.03976	0.000317004	0.00429492	1.19895	0.528786	0.998571	UP	UP	None	4	purple	Q9LPW0	NP_172750.1; NP_001117276.1; NP_001184977.1	GO:0047100;GO:0051287;GO:0050661;GO:0006006;GO:0019253;GO:0048046;GO:0009507;GO:0009941;GO:0009570;GO:0016020	sp|Q9LPW0|G3PA2_ARATH Glyceraldehyde-3-phosphate dehydrogenase GAPA2, chloroplastic OS=Arabidopsis thaliana GN=GAPA2 PE=2 SV=1	K05298
unigene44681	NA	NA	NA	6	52	4	30	114	22	onc	2.53251	2.54637	2.56724	3.02432	4.66466	3.00837	4.26246	5.49527	3.72792	6.52659	0.000201329	0.00295549	8.03276	4.41766e-06	0.000129652	1.50617	0.248949	0.891964	UP	UP	None	1	pink	Q12215	NP_014536.1	GO:0004888;GO:0030242;GO:0071555;GO:0009408;GO:0007266;GO:0016021;GO:0005622	sp|Q12215|WSC3_YEAST Cell wall integrity and stress response component 3 OS=Saccharomyces cerevisiae (strain ATCC 204508 / S288c) GN=WSC3 PE=1 SV=1
unigene110791	NA	NA	NA	22	2	192	128	NA	44	onc	2.23127	2.25711	2.29511	3.81925	2.56398	6.33192	5.90155	2.22829	4.40477	8.41558	0.000203956	0.00298472	8.02998	0.000395812	0.00509205	-0.385607	0.842338	0.998571	UP	UP	None	4	purple	Q54CL3	XP_629403.1	GO:0016560;GO:0005779	sp|Q54CL3|PEX13_DICDI Probable peroxisomal membrane protein PEX13 OS=Dictyostelium discoideum GN=pex13 PE=3 SV=1
CL28Contig7	NA	NA	7	953	NA	1139	3	222	2864	onc	2.58129	2.64307	3.86944	8.95527	2.50492	9.60204	3.1527	7.52565	10.313	7.74205	0.00762688	0.0500229	8.00893	0.00577736	0.0397652	0.266883	0.925512	0.998571	None	UP	None	1	turquoise	19320830	XP_007882496.1		gi|630972176|ref|XP_007882496.1| hypothetical protein PFL1_06759 [Anthracocystis flocculosa PF-1]_x0001_gi|521581774|gb|EPQ25687.1| hypothetical protein PFL1_06759 [Anthracocystis flocculosa PF-1]
unigene123982	NA	NA	NA	8	20	14	48	82	38	onc	2.75055	2.76174	2.77872	3.29018	3.94922	3.76171	4.70365	5.18254	4.20036	5.95644	2.76152e-05	0.00058179	8.00356	1.31357e-08	8.66161e-07	2.04712	0.0106872	0.244732	UP	UP	None	1	brown	Q7ZY81	NP_001080547.1; XP_018106203.1	GO:0030332;GO:0042393;GO:0030154;GO:0006334;GO:0045944;GO:0060215;GO:0051260;GO:0007283;GO:0006351;GO:0005737;GO:0005634	sp|Q7ZY81|NPL1B_XENLA Nucleosome assembly protein 1-like 1-B OS=Xenopus laevis GN=nap1l1-b PE=1 SV=1	K11282	KO03030	DNA replication
unigene9133	NA	NA	NA	4	12	14	32	88	52	onc	2.63422	2.64509	2.66156	2.93725	3.52568	3.6634	4.27261	5.15937	4.35627	5.49818	0.000188222	0.00280492	7.99994	3.74131e-08	2.15886e-06	2.50176	0.00494191	0.170036	UP	UP	None	1	brown	O01727		GO:0003735;GO:0006412;GO:0005840	sp|O01727|RS6_BRAFL 40S ribosomal protein S6 OS=Branchiostoma floridae GN=RPS6 PE=3 SV=1	K02991
unigene79995	NA	NA	NA	4	10	14	50	42	90	onc	2.67705	2.68742	2.70317	2.97059	3.44524	3.68105	4.65386	4.49971	4.83457	5.39261	0.000120874	0.00196309	7.98422	7.50948e-09	5.24297e-07	2.59161	0.000758075	0.0653721	UP	UP	None	1	brown				gi|29841081|gb|AAP06094.1| hypothetical protein [Schistosoma japonicum]_x0001_gi|226471438|emb|CAX70800.1| hypothetical protein [Schistosoma japonicum]_x0001_gi|226471440|emb|CAX70801.1| hypothetical protein [Schistosoma japonicum]_x0001_gi|226471442|emb|CAX70802.1| hypothetical protein [Schistosoma japonicum]_x0001_gi|226489508|emb|CAX75898.1| hypothetical protein [Schistosoma japonicum]_x0001_g…
unigene74480	NA	NA	NA	NA	8	10	50	50	78	onc	2.53163	2.54191	2.55751	2.48965	3.21165	3.36678	4.55435	4.54917	4.6092	4.80787	0.00401609	0.0309749	7.98124	1.18142e-06	4.21651e-05	3.17337	0.0076903	0.208354	UP	UP	None	1	brown	Q5BJ65	NP_001016178.1	GO:0003677;GO:0046982;GO:0006342;GO:0000790;GO:0000786	sp|Q5BJ65|H2AV_XENTR Histone H2A.V OS=Xenopus tropicalis GN=h2afv PE=2 SV=3	K11251	KO05034	Alcoholism
unigene130323	NA	NA	NA	8	6	12	40	54	86	onc	2.66441	2.67456	2.68997	3.199	3.19057	3.57117	4.44456	4.69596	4.77355	5.23339	9.59016e-05	0.00162452	7.97711	1.36384e-09	1.14484e-07	2.74372	2.54632e-05	0.00834706	UP	UP	UP	1	brown	P56959	NP_631888.1	GO:0003677;GO:0030331;GO:0042802;GO:0035255;GO:0046872;GO:0031489;GO:0046965;GO:0003723;GO:0046966;GO:0003713;GO:0071277;GO:0006355;GO:0005737;GO:0044327;GO:0005654;GO:0005634;GO:0043204;GO:0048471;GO:0005844	sp|P56959|FUS_MOUSE RNA-binding protein FUS OS=Mus musculus GN=Fus PE=2 SV=1
unigene65921	NA	NA	NA	4	30	22	42	74	54	onc	2.82168	2.83313	2.85051	3.11062	4.31079	4.13233	4.65403	5.14784	4.5436	6.41781	1.99671e-05	0.000445319	7.97622	9.9356e-08	5.05063e-06	1.55842	0.0982981	0.65871	UP	UP	None	1	brown	A5JSS2	NP_001272561.1; XP_005687611.1; XP_017899745.1	GO:0003735;GO:0006412;GO:0005840	sp|A5JSS2|RL21_CAPHI 60S ribosomal protein L21 OS=Capra hircus GN=RPL21 PE=2 SV=1	K02889
unigene13721	NA	NA	NA	4	10	28	78	53	28	onc	2.66499	2.67627	2.69336	2.96879	3.45792	4.19092	5.09072	4.73286	3.9174	6.02194	0.000133139	0.00211709	7.95157	3.78733e-07	1.60543e-05	1.92963	0.0669234	0.565588	UP	UP	None	7	brown	Q24537	NP_542446.2; NP_727959.2; NP_001285322.1; NP_727960.1; NP_727961.1; NP_996485.1	GO:0003677;GO:0008301;GO:0003697;GO:0017025;GO:0008134;GO:0006338;GO:0032502;GO:0006268;GO:0035218;GO:0008348;GO:0017055;GO:0000122;GO:0045892;GO:0043388;GO:0007379;GO:0005634;GO:0005700	sp|Q24537|HMG2_DROME High mobility group protein DSP1 OS=Drosophila melanogaster GN=Dsp1 PE=2 SV=1	K10802	KO04217	Necroptosis
unigene77109	NA	NA	NA	8	12	12	48	70	46	onc	2.71065	2.72078	2.73619	3.23767	3.56523	3.60696	4.62886	4.95695	4.27882	5.54509	4.63691e-05	0.000889861	7.94132	3.2973e-09	2.50423e-07	2.39623	0.000529866	0.0531643	UP	UP	None	1	brown	P62752	NP_001101753.1	GO:0045296;GO:0070180;GO:0003723;GO:0003735;GO:0008283;GO:0000027;GO:0006412;GO:0005737;GO:0022625;GO:0070062;GO:0005730;GO:0005634	sp|P62752|RL23A_RAT 60S ribosomal protein L23a OS=Rattus norvegicus GN=Rpl23a PE=2 SV=1	K02893
unigene67898	NA	NA	NA	10	12	24	48	64	54	onc	2.82468	2.8351	2.85098	3.43893	3.66584	4.1606	4.72366	4.9687	4.50251	6.09583	9.09086e-06	0.000230771	7.93736	5.65275e-09	4.05195e-07	1.84154	0.0100503	0.2368	UP	UP	None	1	brown	Q8AWW7		GO:0005524;GO:0043141;GO:0004003;GO:0000492;GO:0006338;GO:0006310;GO:0006281;GO:0007507;GO:0016573;GO:0045893;GO:0060420;GO:0006357;GO:0006351;GO:0031011;GO:0071339;GO:0035267;GO:0097255;GO:0000812	sp|Q8AWW7|RUVB1_DANRE RuvB-like 1 OS=Danio rerio GN=ruvbl1 PE=2 SV=1	K04499
unigene35190	NA	NA	NA	2	26	6	30	100	24	onc	2.48172	2.4928	2.50956	2.63873	3.94357	3.08805	4.12508	5.20065	3.66995	5.68062	0.000895148	0.00967124	7.91316	3.10892e-06	9.58152e-05	2.23255	0.0729416	0.586523	UP	UP	None	7	brown				gi|226467299|emb|CAX76130.1| hypotheticial protein [Schistosoma japonicum]_x0001_gi|226467301|emb|CAX76131.1| hypotheticial protein [Schistosoma japonicum]_x0001_gi|226467303|emb|CAX76132.1| hypotheticial protein [Schistosoma japonicum]_x0001_gi|226467305|emb|CAX76133.1| hypotheticial protein [Schistosoma japonicum]_x0001_gi|226467307|emb|CAX76134.1| hypotheticial protein [Schistosoma japonicum]_…
unigene38707	2	NA	NA	20	44	40	174	183	244	onc	3.20896	2.90483	2.95549	4.26673	5.22149	5.19853	6.77849	6.82834	6.72369	5.4267	1.93131e-06	6.20683e-05	7.91165	2.88874e-12	4.83386e-10	2.48495	7.92501e-07	0.00065395	UP	UP	UP	1	brown	Q62764	NP_114185.3	GO:0003677;GO:0003730;GO:0003723;GO:0000977;GO:0003697;GO:0001227;GO:0031100;GO:0071474;GO:0071356;GO:0009566;GO:0001701;GO:0008584;GO:0043066;GO:1902219;GO:0060546;GO:0048642;GO:0000122;GO:0046622;GO:0007283;GO:0006351;GO:0005737;GO:0005921;GO:0005634	sp|Q62764|YBOX3_RAT Y-box-binding protein 3 OS=Rattus norvegicus GN=Ybx3 PE=2 SV=1	K09276
unigene58438	NA	NA	NA	NA	6	2	24	78	64	onc	2.26157	2.27146	2.28644	2.22104	2.84583	2.51413	3.7478	4.76469	4.24195	3.59536	0.0359202	0.14999	7.90667	1.51796e-06	5.21346e-05	4.3113	0.000562622	0.0549863	None	UP	None	1	brown	P47830	NP_001081587.1	GO:0003735;GO:0006412;GO:0015934	sp|P47830|RL27A_XENLA 60S ribosomal protein L27a OS=Xenopus laevis GN=rpl27a PE=2 SV=2	K02900
unigene78659	NA	NA	NA	4	22	2	40	78	36	onc	2.52738	2.53745	2.55274	2.83335	3.81417	2.76123	4.34942	4.93915	3.95984	5.36246	0.00102391	0.0107734	7.87567	1.07291e-06	3.90016e-05	2.51321	0.027039	0.381736	UP	UP	None	7	brown	P17078	NP_997676.1	GO:0003729;GO:0043021;GO:0003723;GO:0003735;GO:0071493;GO:0000463;GO:0006412;GO:0022625;GO:0016020	sp|P17078|RL35_RAT 60S ribosomal protein L35 OS=Rattus norvegicus GN=Rpl35 PE=1 SV=3	K02918
unigene49453	NA	NA	NA	6	14	6	66	52	36	onc	2.61176	2.62134	2.63591	3.03147	3.56135	3.16618	4.81644	4.60008	3.99885	5.23986	0.000241665	0.00341557	7.8753	2.03767e-08	1.2776e-06	2.63544	0.00120885	0.0871758	UP	UP	None	7	brown	Q7ZV80	NP_997766.1	GO:0003723;GO:0006397;GO:0008380;GO:0015030;GO:0005737;GO:0016607;GO:0005681	sp|Q7ZV80|SPF30_DANRE Survival of motor neuron-related-splicing factor 30 OS=Danio rerio GN=smndc1 PE=2 SV=1
CL20Contig29	2	3	7	3	2	NA	89	2	4590	onc	2.22507	2.5117	3.28709	2.13158	2.14565	1.66315	6.07898	2.21761	10.6957	-1.76284	0.384349	0.65005	7.87258	3.85836e-05	0.000785163	9.63542	1.20774e-06	0.000847293	None	UP	UP	4	cyan	Q03350	NP_035711.2	GO:0005509;GO:0008201;GO:0007155;GO:0016525;GO:0051965;GO:0005604;GO:0005615;GO:0031091;GO:0005578	sp|Q03350|TSP2_MOUSE Thrombospondin-2 OS=Mus musculus GN=Thbs2 PE=1 SV=2
unigene16908	NA	NA	NA	NA	24	10	44	60	54	onc	2.64543	2.65541	2.67059	2.60482	3.95874	3.44902	4.50449	4.76871	4.35656	5.71141	0.00153533	0.0148494	7.8593	1.13857e-05	0.000286535	2.14789	0.116849	0.705842	UP	UP	None	1	brown	Q62376	NP_033250.3; XP_006540795.1	GO:0003729;GO:0003723;GO:0030619;GO:1990446;GO:0071300;GO:0071560;GO:0071356;GO:0000398;GO:0048026;GO:0043484;GO:0000243;GO:0005737;GO:0016607;GO:0005654;GO:0005634;GO:0071011;GO:0005681;GO:0005685;GO:0071004	sp|Q62376|RU17_MOUSE U1 small nuclear ribonucleoprotein 70 kDa OS=Mus musculus GN=Snrnp70 PE=1 SV=2	K11093	KO03040	Spliceosome
unigene126801	NA	NA	NA	16	2	86	126	2	18	onc	2.25471	2.27181	2.29731	3.4154	2.54187	5.17673	5.58881	2.57406	3.4656	7.33742	0.00033364	0.00442159	7.85863	0.000120574	0.00197966	0.521203	0.755793	0.998571	UP	UP	None	4	purple	P10690		GO:0015979;GO:0009535;GO:0009654	sp|P10690|PSBR_SPIOL Photosystem II 10 kDa polypeptide, chloroplastic OS=Spinacia oleracea GN=PSBR PE=2 SV=1	K03541
unigene40539	NA	NA	NA	NA	16	8	38	78	34	onc	2.50514	2.51482	2.52953	2.4657	3.5669	3.21178	4.2733	4.90394	3.88546	5.21016	0.00400931	0.0309406	7.84167	1.20881e-05	0.0003008	2.63151	0.0565395	0.525084	UP	UP	None	7	brown	P08110	NP_989620.1	GO:0005524;GO:0051082;GO:0006880;GO:0006457;GO:0006950;GO:0005783;GO:0005788;GO:0048471	sp|P08110|ENPL_CHICK Endoplasmin OS=Gallus gallus GN=HSP90B1 PE=1 SV=1	K09487
unigene6478	NA	NA	NA	8	18	10	26	72	56	onc	2.71215	2.72151	2.73578	3.22415	3.78787	3.48512	4.10453	4.94413	4.40284	5.71811	5.17976e-05	0.000976021	7.80918	2.29576e-08	1.40997e-06	2.09107	0.00802191	0.213294	UP	UP	None	1	brown	O17453	XP_018649562.1	GO:0006511;GO:0008540	sp|O17453|PSMD4_SCHMA 26S proteasome non-ATPase regulatory subunit 4 OS=Schistosoma mansoni PE=2 SV=2
unigene63206	NA	NA	NA	7	33	10	28	86	32	onc	2.69807	2.70849	2.72432	3.17759	4.25304	3.50264	4.1938	5.15427	4.007	6.21442	6.17975e-05	0.00113234	7.80466	4.2162e-07	1.76379e-05	1.59024	0.117639	0.707847	UP	UP	None	1	brown				gi|385198311|gb|AFI44220.1| NADH dehydrogenase subunit 4 (mitochondrion) [Schistosoma japonicum]
unigene103505	NA	NA	NA	2	16	8	60	58	24	onc	2.5438	2.55307	2.56716	2.68824	3.58122	3.23232	4.67019	4.63485	3.65201	5.29611	0.000841157	0.00919255	7.79092	6.57125e-07	2.58113e-05	2.49481	0.019583	0.328261	UP	UP	None	7	brown	P04646	XP_002727942.1; XP_003752544.1; XP_017453659.1; XP_017445766.1; XP_017459744.1; XP_003752545.1; NP_067087.1; XP_017459850.1; XP_017453972.1; XP_002727941.1	GO:0003735;GO:0000049;GO:0002181;GO:0042273;GO:0022625	sp|P04646|RL35A_RAT 60S ribosomal protein L35a OS=Rattus norvegicus GN=Rpl35a PE=3 SV=1	K02917
unigene9931	NA	NA	NA	6	4	84	114	2	26	onc	2.25734	2.27333	2.29721	2.8216	2.76673	5.11041	5.4388	2.56822	3.71818	7.22581	0.000363437	0.00472467	7.78929	0.00011996	0.00197342	0.563482	0.733259	0.998571	UP	UP	None	4	purple	P27322	NP_001334878.1	GO:0005524	sp|P27322|HSP72_SOLLC Heat shock cognate 70 kDa protein 2 OS=Solanum lycopersicum GN=HSC-2 PE=1 SV=1	K03283
unigene79773	NA	NA	NA	8	10	6	40	54	58	onc	2.6411	2.64966	2.66271	3.147	3.36621	3.1683	4.35155	4.59817	4.34253	5.09546	0.000128528	0.00205722	7.78145	2.33721e-09	1.83797e-07	2.68599	2.01885e-05	0.00749009	UP	UP	UP	1	brown	Q9JKV1	NP_062796.2	GO:0061133;GO:0002020;GO:0070628;GO:0043130;GO:0060612;GO:0042699;GO:0048477;GO:0001541;GO:0060399;GO:0043248;GO:0033081;GO:0072520;GO:0060009;GO:0007286;GO:0048538;GO:0006368;GO:0006511;GO:0005829;GO:0005654;GO:0005886;GO:0000502;GO:0008541	sp|Q9JKV1|ADRM1_MOUSE Proteasomal ubiquitin receptor ADRM1 OS=Mus musculus GN=Adrm1 PE=1 SV=2
unigene2086	NA	NA	NA	14	8	10	51	33	71	onc	2.72402	2.73267	2.74587	3.47826	3.3307	3.47372	4.61432	4.25632	4.57007	5.49061	3.03105e-05	0.000627005	7.77277	2.02291e-09	1.61823e-07	2.28216	0.000140145	0.0241272	UP	UP	UP	1	brown	Q9UQ35	NP_057417.3	GO:0070742;GO:0047485;GO:0003723;GO:0000398;GO:0015030;GO:0071013;GO:0016607;GO:0005654	sp|Q9UQ35|SRRM2_HUMAN Serine/arginine repetitive matrix protein 2 OS=Homo sapiens GN=SRRM2 PE=1 SV=2
unigene117722	NA	NA	NA	2	18	12	36	68	42	onc	2.64915	2.65831	2.67227	2.78693	3.733	3.52908	4.30247	4.84083	4.12355	5.60743	0.00030209	0.00408183	7.77155	4.23647e-07	1.76792e-05	2.16412	0.0333659	0.41584	UP	UP	None	7	brown	Q54XD8	XP_641922.1	GO:0005525;GO:0003924;GO:0003743;GO:0005850	sp|Q54XD8|IF2G_DICDI Eukaryotic translation initiation factor 2 subunit 3 OS=Dictyostelium discoideum GN=eif2s3 PE=2 SV=1	K03242
CL5923Contig2	NA	NA	NA	6	4	10	58	44	44	onc	2.56164	2.57014	2.58311	2.96949	2.92702	3.33804	4.61	4.36828	4.06666	4.86064	0.000523443	0.00631649	7.76459	1.42903e-08	9.35042e-07	2.90395	0.000157264	0.0260437	UP	UP	UP	7	brown				gi|19067879|gb|AAK14815.1| polyprotein [Schistosoma japonicum]
unigene30005	NA	NA	NA	88	34	10	54	38	56	onc	2.98025	2.99327	3.01299	5.16809	4.56874	3.78896	5.03276	4.72625	4.73338	7.42671	1.80641e-07	8.19297e-06	7.74637	5.12176e-08	2.82289e-06	0.31966	0.692258	0.998571	UP	UP	None	7	turquoise				gi|908400975|ref|XP_013068182.1| PREDICTED: uncharacterized protein LOC106056136 [Biomphalaria glabrata]_x0001_gi|908400977|ref|XP_013068190.1| PREDICTED: uncharacterized protein LOC106056136 [Biomphalaria glabrata]_x0001_gi|908400979|ref|XP_013068198.1| PREDICTED: uncharacterized protein LOC106056136 [Biomphalaria glabrata]
unigene109130	NA	NA	NA	NA	4	6	2	110	26	onc	1.79023	1.79866	1.81135	1.75527	2.23504	2.42771	2.06157	4.00462	3.04545	3.96762	0.0614609	0.216062	7.7383	0.000198192	0.00295687	3.77067	0.0330013	0.414885	None	UP	None	7	pink	Q6GVM3	NP_001008977.1	GO:0003743	sp|Q6GVM3|IF1AY_PANTR Eukaryotic translation initiation factor 1A, Y-chromosomal OS=Pan troglodytes GN=EIF1AY PE=2 SV=3	K03236
unigene15627	NA	NA	NA	4	24	10	54	44	46	onc	2.72769	2.73654	2.75007	2.99985	3.97629	3.48463	4.67919	4.50268	4.23747	5.83167	8.39525e-05	0.00145598	7.73666	1.4144e-07	6.88149e-06	1.90499	0.0360298	0.43179	UP	UP	None	7	brown	O60869	NP_694880.1; NP_001268227.1; NP_001268226.1; NP_003783.1; NP_001268228.1	GO:0005516;GO:0003723;GO:0043565;GO:0003713;GO:0045446;GO:0007275;GO:0043388;GO:0045893;GO:0019216;GO:0006355;GO:0006351;GO:0005737;GO:0005829;GO:0070062;GO:0005622;GO:0005730;GO:0005634	sp|O60869|EDF1_HUMAN Endothelial differentiation-related factor 1 OS=Homo sapiens GN=EDF1 PE=1 SV=1	K03627
unigene97945	NA	NA	NA	4	16	10	32	74	34	onc	2.61657	2.62539	2.63884	2.89894	3.62077	3.39218	4.16989	4.87532	3.92836	5.48725	0.000253073	0.00353289	7.73233	1.81675e-07	8.51438e-06	2.24508	0.0164325	0.302601	UP	UP	None	7	brown	Q6Q415	XP_005170408.1; NP_998117.1	GO:0003723;GO:0003735;GO:0007420;GO:0002181;GO:0051726;GO:0022625	sp|Q6Q415|RL36_DANRE 60S ribosomal protein L36 OS=Danio rerio GN=rpl36 PE=3 SV=1	K02920
unigene70405	NA	NA	NA	2	12	8	47	40	59	onc	2.59634	2.60451	2.617	2.73185	3.41418	3.24571	4.43308	4.29544	4.30526	5.04778	0.000582014	0.00688038	7.71335	8.7388e-08	4.49599e-06	2.66557	0.00255009	0.126605	UP	UP	None	1	brown	Q5JKF2	XP_015620980.1; XP_015620981.1	GO:0005524;GO:0004004;GO:0003723;GO:0000184;GO:0010501;GO:0006364;GO:0005737;GO:0005730	sp|Q5JKF2|RH40_ORYSJ DEAD-box ATP-dependent RNA helicase 40 OS=Oryza sativa subsp. japonica GN=Os01g0549400 PE=2 SV=2	K12823	KO05205	Proteoglycans in cancer
unigene74573	NA	NA	NA	2	20	8	49	48	44	onc	2.64235	2.65092	2.66401	2.77749	3.77418	3.29501	4.52151	4.49914	4.12672	5.50198	0.000375224	0.0048294	7.71002	4.68661e-07	1.93364e-05	2.20803	0.0287799	0.391977	UP	UP	None	7	brown	Q6PDU1	NP_001009720.1; XP_008766604.1; XP_006247875.1	GO:0036002;GO:0005080;GO:0003723;GO:0000278;GO:0006397;GO:0000381;GO:0033197;GO:0008380;GO:0005829;GO:0070062;GO:0035061;GO:0016607;GO:0005634;GO:0005681	sp|Q6PDU1|SRSF2_RAT Serine/arginine-rich splicing factor 2 OS=Rattus norvegicus GN=Srsf2 PE=1 SV=3	K12891	KO05168	Herpes simplex infection
unigene30100	NA	NA	NA	4	14	8	38	64	36	onc	2.60553	2.61389	2.62664	2.88317	3.51471	3.25829	4.27458	4.71024	3.9406	5.2692	0.000310274	0.00417331	7.70273	8.7252e-08	4.49352e-06	2.43353	0.00529742	0.1757	UP	UP	None	1	brown	P18700		GO:0005525;GO:0003924;GO:0005200;GO:0007017;GO:0005737;GO:0005874	sp|P18700|TBB_STRPU Tubulin beta chain (Fragment) OS=Strongylocentrotus purpuratus PE=2 SV=1	K07375
unigene72077	NA	NA	NA	NA	96	4	6	108	18	onc	2.16756	2.1834	2.20705	2.10053	5.11733	2.72376	2.92856	5.32154	3.37548	7.2463	0.00155532	0.0150085	7.69979	0.000768843	0.00856051	0.453492	0.817729	0.998571	UP	UP	None	7	pink				gi|257216480|emb|CAX82445.1| hypothetical protein [Schistosoma japonicum]
unigene43364	NA	NA	NA	6	4	2	26	50	72	onc	2.40541	2.41323	2.42516	2.82045	2.77609	2.62407	3.81262	4.3322	4.32244	4.05487	0.00437407	0.0329732	7.6896	1.72445e-08	1.10151e-06	3.63473	6.72407e-06	0.00342293	UP	UP	UP	1	brown				gi|762074980|ref|XP_011439826.1| PREDICTED: leucine-rich repeat-containing protein 71-like isoform X17 [Crassostrea gigas]
CL7186Contig1	NA	NA	NA	NA	14	8	2	121	2	onc	1.67029	1.67932	1.69287	1.6325	2.76664	2.48594	1.95908	3.99607	1.85484	5.0926	0.0325438	0.140095	7.67756	0.00118033	0.0118514	2.58496	0.212708	0.851617	None	UP	None	7	pink				gi|735659621|gb|AJA37876.1| fucolectin-related molecule [Littorina littorea]
unigene68059	NA	NA	NA	2	304	16	NA	116	12	onc	1.99488	2.02512	2.06925	2.23851	7.16661	3.76244	1.99381	5.8714	3.20231	8.93304	0.00294426	0.0245383	7.67571	0.0106579	0.0623008	-1.25733	0.649468	0.998571	UP	None	None	5	turquoise	P62264	NP_065625.2	GO:0048027;GO:0003723;GO:0070181;GO:0003735;GO:0045182;GO:0030218;GO:0030490;GO:0000462;GO:0000122;GO:0000028;GO:0006412;GO:0022627;GO:0070062;GO:0031012;GO:0005925;GO:0016020;GO:0005739;GO:0005730	sp|P62264|RS14_MOUSE 40S ribosomal protein S14 OS=Mus musculus GN=Rps14 PE=2 SV=3	K02955
unigene104935	NA	NA	NA	NA	206	24	2	114	12	onc	2.11164	2.13625	2.17243	2.00372	6.23266	4.08016	2.49654	5.67229	3.20411	8.45533	0.0002734	0.00376499	7.67542	0.00096129	0.0101239	-0.779909	0.697485	0.998571	UP	UP	None	5	turquoise	Q5ZLN1	NP_001026727.1	GO:0046538;GO:0004082;GO:0016787;GO:0004619;GO:0006094;GO:0006096;GO:0043456;GO:0005623;GO:0005829;GO:0043209	sp|Q5ZLN1|PGAM1_CHICK Phosphoglycerate mutase 1 OS=Gallus gallus GN=PGAM1 PE=1 SV=3	K01834
unigene124197	NA	NA	NA	2	18	18	48	58	26	onc	2.6662	2.67507	2.6886	2.80154	3.73483	3.78131	4.53656	4.69438	3.78122	5.87098	0.00023816	0.003375	7.67159	1.32495e-06	4.65071e-05	1.80061	0.0974153	0.656486	UP	UP	None	7	brown	P33672	NP_001029768.1	GO:0004298;GO:0043161;GO:0005737;GO:0070062;GO:0005634;GO:0005839;GO:0019774	sp|P33672|PSB3_BOVIN Proteasome subunit beta type-3 OS=Bos taurus GN=PSMB3 PE=1 SV=3	K02735
unigene25994	NA	NA	NA	4	16	6	66	44	18	onc	2.51166	2.52002	2.53276	2.79848	3.52291	3.05327	4.68205	4.32602	3.41447	5.26601	0.000785651	0.00873004	7.65495	7.6427e-07	2.94385e-05	2.38894	0.0219557	0.345999	UP	UP	None	7	brown	Q5REK3	NP_001127198.1	GO:0046872;GO:0004222;GO:0005759	sp|Q5REK3|MPPB_PONAB Mitochondrial-processing peptidase subunit beta OS=Pongo abelii GN=PMPCB PE=2 SV=1	K17732	KO03008	Ribosome biogenesis in eukaryotes
unigene81938	NA	NA	NA	6	22	10	38	62	28	onc	2.68856	2.69687	2.70956	3.07696	3.86141	3.43455	4.33014	4.73575	3.82455	5.81626	8.90991e-05	0.00153274	7.61491	2.28615e-07	1.03806e-05	1.79865	0.0485192	0.494009	UP	UP	None	7	brown	P26369	NP_001192160.1	GO:0070742;GO:0019899;GO:0008187;GO:0030628;GO:0003723;GO:0000398;GO:0048025;GO:0031397;GO:1903955;GO:0033120;GO:1903146;GO:0008380;GO:0000243;GO:0016607;GO:0005634;GO:0000974;GO:0005681;GO:0071004;GO:0089701	sp|P26369|U2AF2_MOUSE Splicing factor U2AF 65 kDa subunit OS=Mus musculus GN=U2af2 PE=1 SV=3	K12837	KO03040	Spliceosome
unigene65436	NA	NA	NA	4	14	10	38	62	26	onc	2.59709	2.60494	2.61692	2.86888	3.48917	3.34516	4.24088	4.64543	3.68722	5.38623	0.000318266	0.00425603	7.59819	2.70877e-07	1.2074e-05	2.21197	0.0175123	0.310767	UP	UP	None	1	brown	Q2QZL4	XP_015617533.1	GO:0008187;GO:0030628;GO:0042742;GO:0006397;GO:0008380;GO:0000243;GO:0016607;GO:0071004;GO:0089701	sp|Q2QZL4|U2A2B_ORYSJ Splicing factor U2af large subunit B OS=Oryza sativa subsp. japonica GN=U2AF65B PE=3 SV=2
unigene56512	NA	NA	NA	4	10	2	36	46	52	onc	2.4857	2.49296	2.50407	2.75981	3.19815	2.69222	4.08717	4.28032	4.07616	4.52282	0.00188451	0.0174244	7.59712	8.02539e-08	4.16676e-06	3.0743	0.000372151	0.0438698	UP	UP	UP	1	brown	Q27268	NP_723090.1; NP_723089.1; NP_723091.1	GO:0005524;GO:0004004;GO:0003723;GO:0006974;GO:0006338;GO:0006406;GO:0000398;GO:0000381;GO:0010501;GO:0005737;GO:0016607;GO:0005730;GO:0005634;GO:0005681;GO:0000346	sp|Q27268|DX39B_DROME ATP-dependent RNA helicase WM6 OS=Drosophila melanogaster GN=Hel25E PE=1 SV=1	K12812	KO05164	Influenza A
unigene114421	NA	NA	NA	4	8	10	30	54	48	onc	2.58405	2.59141	2.60268	2.85049	3.17811	3.31819	4.02243	4.48749	4.08878	5.02716	0.000382821	0.00490343	7.58706	4.64995e-08	2.59206e-06	2.55991	0.00127996	0.0904859	UP	UP	None	1	brown	Q6DFS2	NP_001006795.1	GO:0003684;GO:0003697;GO:0006284;GO:0006260;GO:0000076;GO:0000724;GO:0006298;GO:0006289;GO:0034502;GO:2000001;GO:0000723;GO:0000785;GO:0005662;GO:0005634;GO:0016605	sp|Q6DFS2|RFA2_XENTR Replication protein A 32 kDa subunit OS=Xenopus tropicalis GN=rpa2 PE=2 SV=1
unigene24486	NA	NA	NA	6	22	8	32	46	56	onc	2.72329	2.731	2.74281	3.09701	3.86302	3.33893	4.19175	4.47215	4.32775	5.72962	6.26746e-05	0.00114564	7.58176	8.83342e-08	4.54009e-06	1.85213	0.0244547	0.364157	UP	UP	None	1	brown	P85834	NP_001099765.1	GO:0005525;GO:0003924;GO:0003723;GO:0003746;GO:0045471;GO:0006414;GO:0070062;GO:0016020;GO:0005743;GO:0042645;GO:0005739;GO:0043209	sp|P85834|EFTU_RAT Elongation factor Tu, mitochondrial OS=Rattus norvegicus GN=Tufm PE=1 SV=1	K02358
unigene114414	NA	NA	NA	NA	20	2	26	56	50	onc	2.44752	2.45532	2.46722	2.41608	3.59514	2.663	3.84159	4.45657	4.05007	5.06185	0.009084	0.0567414	7.58011	7.96248e-05	0.00141282	2.51826	0.103549	0.673034	None	UP	None	1	brown	Q801S2	NP_001080770.1	GO:0050660;GO:0008177;GO:0022904;GO:0006105;GO:0006099;GO:0005743	sp|Q801S2|SDHAB_XENLA Succinate dehydrogenase [ubiquinone] flavoprotein subunit B, mitochondrial OS=Xenopus laevis GN=sdha-b PE=2 SV=1	K00239
CL17857Contig1	NA	NA	NA	NA	40	2	8	104	6	onc	1.94275	1.95266	1.96757	1.90158	3.76868	2.21738	2.75531	4.33349	2.43607	5.99453	0.00998902	0.0607525	7.57858	0.00108958	0.0111384	1.58405	0.430809	0.991523	None	UP	None	7	pink				gi|226483343|emb|CAX73972.1| hypothetical protein [Schistosoma japonicum]_x0001_gi|226483345|emb|CAX73973.1| hypothetical protein [Schistosoma japonicum]
unigene104441	NA	NA	NA	2	10	4	36	50	44	onc	2.48116	2.48836	2.49939	2.61693	3.19262	2.85572	4.08131	4.34446	3.94178	4.56551	0.00214625	0.0192778	7.57843	1.7309e-07	8.17964e-06	3.01292	0.00101972	0.0796146	UP	UP	None	1	brown	P49393	XP_018115860.1	GO:0003735;GO:0006412;GO:0005840	sp|P49393|RS13_XENLA 40S ribosomal protein S13 OS=Xenopus laevis GN=rps13 PE=3 SV=2	K02953
unigene37545	NA	NA	NA	8	14	10	26	60	44	onc	2.68283	2.69045	2.70212	3.16153	3.54849	3.40768	4.00297	4.66172	4.10761	5.54162	6.92517e-05	0.00124363	7.57702	3.61089e-08	2.09657e-06	2.0354	0.00693457	0.199275	UP	UP	None	1	brown	Q5VTL8	NP_060531.2	GO:0003723;GO:0006397;GO:0008380;GO:0071011	sp|Q5VTL8|PR38B_HUMAN Pre-mRNA-splicing factor 38B OS=Homo sapiens GN=PRPF38B PE=1 SV=1
unigene119621	NA	NA	NA	4	4	14	40	40	52	onc	2.57913	2.58643	2.5976	2.84516	2.92121	3.49533	4.2382	4.23349	4.14365	5.04623	0.000566904	0.00673996	7.57284	1.40302e-07	6.83916e-06	2.52662	0.00402578	0.154263	UP	UP	None	1	brown	Q6GVM6	NP_001008986.1; XP_016800148.1	GO:0005524;GO:0004004;GO:0003677;GO:0003723;GO:0007059;GO:0010468;GO:0010501;GO:0006413;GO:0036464;GO:0005829;GO:0016020;GO:0005730	sp|Q6GVM6|DDX3Y_PANTR ATP-dependent RNA helicase DDX3Y OS=Pan troglodytes GN=DDX3Y PE=2 SV=1
CL15851Contig1	NA	NA	NA	NA	18	38	30	36	72	onc	2.73198	2.74129	2.75548	2.69432	3.80164	4.39738	4.22502	4.36293	4.62304	6.47351	0.000577753	0.00684598	7.56854	5.48185e-05	0.00104511	1.09504	0.456863	0.998571	UP	UP	None	1	turquoise	Q5RHD1		GO:0071558;GO:0051864;GO:0032454;GO:0035575;GO:0046872;GO:0016706;GO:0071557;GO:0070544;GO:0033169;GO:0035574;GO:0030901;GO:0006355;GO:0006351;GO:0005634	sp|Q5RHD1|KDM7A_DANRE Lysine-specific demethylase 7A OS=Danio rerio GN=kdm7a PE=2 SV=2
unigene116074	NA	NA	NA	4	20	4	36	54	36	onc	2.58674	2.59433	2.60593	2.85607	3.68996	2.95736	4.17675	4.50369	3.8901	5.36778	0.000498304	0.00607519	7.55998	6.95766e-07	2.71274e-05	2.1922	0.0288108	0.392174	UP	UP	None	7	brown				gi|350645775|emb|CCD59537.1| hypothetical protein Smp_083340.3 [Schistosoma mansoni]
CL10616Contig1	NA	2	NA	162	102	84	120	140	222	onc	3.11906	3.48059	3.20829	6.48052	6.25196	6.12199	6.52373	6.68595	6.77335	7.06249	3.19617e-11	3.94189e-09	7.5542	1.20658e-12	2.19928e-10	0.491706	0.112026	0.695492	UP	UP	None	1	turquoise	Q86TN4	NP_113660.1; NP_001153861.1; NP_001028850.2; NP_001153862.1; NP_001153865.1; NP_001153864.1; NP_001317227.1	GO:0000215;GO:0045859;GO:0006388	sp|Q86TN4|TRPT1_HUMAN tRNA 2'-phosphotransferase 1 OS=Homo sapiens GN=TRPT1 PE=1 SV=2
unigene6332	NA	NA	NA	8	16	2	42	54	26	onc	2.54419	2.55164	2.56304	3.03885	3.51136	2.74915	4.263	4.46771	3.63036	5.20565	0.000742256	0.00835564	7.54921	7.05096e-07	2.74283e-05	2.34356	0.0197056	0.329045	UP	UP	None	7	brown	P36044	NP_012721.1	GO:0008047;GO:0071470;GO:0006487;GO:0006493;GO:0016021;GO:0016020	sp|P36044|MNN4_YEAST Protein MNN4 OS=Saccharomyces cerevisiae (strain ATCC 204508 / S288c) GN=MNN4 PE=4 SV=2
unigene63708	NA	NA	NA	4	12	12	40	40	48	onc	2.68174	2.68857	2.69905	2.93224	3.43965	3.47778	4.28971	4.28514	4.1371	5.38743	0.000135706	0.00215331	7.5378	6.16548e-08	3.32982e-06	2.15037	0.0064102	0.191864	UP	UP	None	1	brown	Q9NQ29	NP_958815.1; NP_060502.1; NP_001317349.1; NP_001307155.1	GO:0042802;GO:0003729;GO:0050733;GO:0006376;GO:0045843;GO:0005685;GO:0071004	sp|Q9NQ29|LUC7L_HUMAN Putative RNA-binding protein Luc7-like 1 OS=Homo sapiens GN=LUC7L PE=1 SV=1	K13212	KO03040	Spliceosome
unigene94163	NA	NA	NA	4	8	12	26	66	30	onc	2.53658	2.54393	2.55515	2.80712	3.13776	3.37583	3.88205	4.6296	3.71442	5.16821	0.000583843	0.00689355	7.53175	3.63349e-07	1.54923e-05	2.36354	0.0121106	0.260735	UP	UP	None	1	brown	Q9NFZ6		GO:0005525;GO:0003924;GO:0005200;GO:0007017;GO:0005737;GO:0005874	sp|Q9NFZ6|TBB2_ECHMU Tubulin beta-2 chain OS=Echinococcus multilocularis GN=TUB-2 PE=3 SV=1	K07375
unigene12883	NA	NA	NA	6	18	4	30	44	56	onc	2.62942	2.63663	2.64766	3.00426	3.63855	2.98791	4.04665	4.33903	4.23109	5.34513	0.000245341	0.00345618	7.5314	1.62664e-07	7.75152e-06	2.18627	0.0117879	0.257141	UP	UP	None	1	brown				gi|226466806|emb|CAX69538.1| Casein kinase I isoform alpha [Schistosoma japonicum]
unigene66727	NA	NA	NA	4	6	4	30	42	58	onc	2.46651	2.47321	2.48347	2.73387	2.94237	2.83182	3.90034	4.1568	4.11423	4.32838	0.00175209	0.0164258	7.52389	1.73538e-08	1.10711e-06	3.19551	1.42762e-05	0.00592961	UP	UP	UP	1	brown	Q5XIM9	NP_001005905.1	GO:0005524;GO:0044183;GO:0031625;GO:0051082;GO:0006458;GO:0007339;GO:0051086;GO:0051131;GO:0061077;GO:1904851;GO:1904871;GO:0051973;GO:1904874;GO:0032212;GO:0050821;GO:0090666;GO:1901998;GO:0044297;GO:0005832;GO:0070062;GO:0031012;GO:0005874;GO:0043209;GO:0002199	sp|Q5XIM9|TCPB_RAT T-complex protein 1 subunit beta OS=Rattus norvegicus GN=Cct2 PE=1 SV=3	K09494
unigene111713	NA	NA	NA	6	14	10	36	54	32	onc	2.65526	2.66255	2.6737	3.02854	3.51349	3.37356	4.2074	4.53028	3.84304	5.46478	0.000118602	0.00193209	7.52342	7.99531e-08	4.1596e-06	2.05864	0.0103627	0.240757	UP	UP	None	1	brown	Q90380	NP_001269739.1	GO:0005524;GO:0046872;GO:0004550;GO:0006241;GO:0006183;GO:0006228;GO:0005737;GO:0005886	sp|Q90380|NDK_COLLI Nucleoside diphosphate kinase OS=Columba livia PE=2 SV=2	K00940
unigene66482	NA	NA	NA	2	10	2	46	44	30	onc	2.39676	2.40362	2.41413	2.53469	3.11155	2.6042	4.20012	4.15851	3.58712	4.36166	0.00544326	0.0388483	7.50789	8.91026e-07	3.33886e-05	3.14623	0.00260177	0.127905	UP	UP	None	7	brown	Q5RE12	NP_001127423.1; NP_001128760.1		sp|Q5RE12|SZRD1_PONAB SUZ domain-containing protein 1 OS=Pongo abelii GN=SZRD1 PE=2 SV=1
unigene110156	NA	NA	NA	2	16	8	40	50	30	onc	2.57596	2.58318	2.59422	2.70672	3.52587	3.19976	4.23133	4.40907	3.73741	5.29507	0.00066782	0.00769701	7.50751	1.03816e-06	3.7873e-05	2.21244	0.0309369	0.404216	UP	UP	None	7	brown	Q4P6E9	XP_011391036.1	GO:0003779;GO:0030042;GO:0007049;GO:0051301;GO:0015629;GO:0005737;GO:0016363	sp|Q4P6E9|COFI_USTMA Cofilin OS=Ustilago maydis (strain 521 / FGSC 9021) GN=COF1 PE=3 SV=1	K05765
unigene50204	2	NA	2	2	2	12	52	662	115	onc	2.54614	2.13041	2.67389	2.30939	2.48216	3.71194	5.25403	8.26922	5.7231	1.75457	0.195276	0.44588	7.48773	1.08981e-08	7.34082e-07	5.73317	5.97306e-07	0.000549752	None	UP	UP	1	brown				gi|762149097|ref|XP_011412477.1| PREDICTED: complement C1q-like protein 4 [Crassostrea gigas]
unigene118607	NA	NA	NA	4	26	6	26	62	30	onc	2.60152	2.60917	2.62087	2.87031	3.88224	3.11243	3.94508	4.63773	3.7771	5.74484	0.000310566	0.00417618	7.48043	2.22338e-06	7.22769e-05	1.73559	0.108176	0.685333	UP	UP	None	7	brown	O10341	NP_046248.1	GO:0008061;GO:0006030;GO:0005576	sp|O10341|Y091_NPVOP Uncharacterized 29.3 kDa protein OS=Orgyia pseudotsugata multicapsid polyhedrosis virus GN=ORF92 PE=4 SV=1
unigene15115	NA	NA	NA	2	10	20	30	48	44	onc	2.66498	2.67182	2.68234	2.78839	3.33571	3.76909	4.06202	4.41753	4.06218	5.6316	0.000325664	0.00433426	7.47575	1.48447e-06	5.11564e-05	1.84415	0.0766566	0.599852	UP	UP	None	1	brown	P60897	NP_033195.1	GO:0000724;GO:0006406;GO:0043248;GO:0000502;GO:0008541	sp|P60897|DSS1_MOUSE 26S proteasome complex subunit DSS1 OS=Mus musculus GN=Shfm1 PE=3 SV=1
unigene80277	NA	NA	NA	2	377	16	NA	104	6	onc	1.89569	1.92891	1.9772	2.15338	7.80057	3.76161	1.89451	5.81744	2.66327	9.22723	0.0027544	0.023329	7.47547	0.0153525	0.080885	-1.75175	0.538941	0.998571	UP	None	None	5	turquoise	P23403	NP_001079407.1	GO:0003723;GO:0003735;GO:0006412;GO:0015935	sp|P23403|RS20_XENLA 40S ribosomal protein S20 OS=Xenopus laevis GN=rps20 PE=1 SV=1	K02969
unigene50755	NA	NA	NA	6	20	14	44	32	46	onc	2.76128	2.76853	2.77963	3.12172	3.80863	3.63779	4.43954	4.18909	4.17829	5.89827	2.91168e-05	0.000607907	7.46795	9.45577e-08	4.83077e-06	1.56968	0.0463151	0.482804	UP	UP	None	1	brown	Q7ZUG0	NP_957298.1	GO:0003723;GO:0000387;GO:0005829;GO:0034709;GO:0034715;GO:0071011;GO:0034719;GO:0005685;GO:0005686;GO:0005687;GO:0046540;GO:0005682	sp|Q7ZUG0|RUXE_DANRE Small nuclear ribonucleoprotein E OS=Danio rerio GN=snrpe PE=3 SV=1	K11097	KO03030	DNA replication
unigene63079	NA	NA	NA	2	16	18	30	50	40	onc	2.69932	2.70626	2.71692	2.82163	3.61786	3.73276	4.09272	4.48098	4.02359	5.79302	0.000209394	0.0030478	7.46566	1.47876e-06	5.10633e-05	1.67265	0.1061	0.679312	UP	UP	None	1	brown	Q99J56	NP_077169.1	GO:0051117;GO:0042288;GO:0002020;GO:0031625;GO:1990381;GO:0034620;GO:0030968;GO:0071712;GO:0036503;GO:0032092;GO:0031398;GO:0031648;GO:0051260;GO:0006986;GO:0030970;GO:0030433;GO:0036513;GO:0036502;GO:0005769;GO:0005783;GO:0030176;GO:0016021;GO:0005770;GO:0016020;GO:0048500;GO:0005785	sp|Q99J56|DERL1_MOUSE Derlin-1 OS=Mus musculus GN=Derl1 PE=1 SV=1	K11519	KO05014	Amyotrophic lateral sclerosis (ALS)
unigene74574	NA	NA	NA	2	8	4	41	38	40	onc	2.44483	2.45121	2.46099	2.57653	3.03007	2.80529	4.1057	4.04097	3.79647	4.36682	0.00289195	0.0241895	7.45226	1.59745e-07	7.63381e-06	3.08543	0.000471545	0.0496437	UP	UP	UP	7	brown				gi|3892187|gb|AAC78303.1| RNA-binding protein [Schistosoma japonicum]_x0001_gi|226476664|emb|CAX72224.1| Splicing factor, arginine/serine-rich 2 [Schistosoma japonicum]_x0001_gi|226476666|emb|CAX72225.1| Splicing factor, arginine/serine-rich 2 [Schistosoma japonicum]_x0001_gi|226476668|emb|CAX72226.1| Splicing factor, arginine/serine-rich 2 [Schistosoma japonicum]_x0001_gi|226476670|emb|CAX72227.…
unigene85626	NA	NA	NA	NA	8	2	32	46	40	onc	2.32865	2.33502	2.34476	2.30317	2.93197	2.53381	3.83004	4.11411	3.71214	3.92104	0.0259328	0.120098	7.4392	1.33995e-05	0.000326586	3.51816	0.00746939	0.205528	None	UP	None	1	brown	O35344	NP_032492.1	GO:0008139;GO:0008022;GO:0008565;GO:0006607;GO:0005829;GO:0005643;GO:0005654	sp|O35344|IMA4_MOUSE Importin subunit alpha-4 OS=Mus musculus GN=Kpna3 PE=1 SV=1
unigene46363	NA	NA	NA	2	4	8	22	50	48	onc	2.41675	2.42311	2.43285	2.54972	2.75666	3.0379	3.62237	4.24259	3.91041	4.39202	0.00359401	0.028538	7.43115	4.04343e-07	1.70408e-05	3.03913	0.00140338	0.0947331	UP	UP	None	1	brown	Q6PV61		GO:0003677;GO:0046982;GO:0042742;GO:0000786;GO:0005634	sp|Q6PV61|H2A_LITVA Histone H2A OS=Litopenaeus vannamei PE=1 SV=3	K11251	KO05034	Alcoholism
unigene116056	NA	NA	NA	NA	8	4	36	34	50	onc	2.48668	2.49146	2.49886	2.46789	3.01711	2.80668	3.93752	3.89418	3.90056	4.19653	0.013652	0.075848	7.42386	7.5865e-06	0.000204108	3.22733	0.00897777	0.225354	None	UP	None	1	brown				gi|76154367|gb|AAX25854.2| SJCHGC04023 protein [Schistosoma japonicum]
unigene31938	NA	NA	NA	1	16	6	38	46	28	onc	2.51135	2.51797	2.52812	2.5668	3.44912	3.00715	4.10862	4.25713	3.61361	5.12489	0.00183913	0.0170941	7.40846	5.10552e-06	0.00014616	2.28356	0.0482958	0.492844	UP	UP	None	7	brown				gi|56758170|gb|AAW27225.1| SJCHGC04667 protein [Schistosoma japonicum]
unigene10997	NA	NA	NA	4	8	2	38	32	48	onc	2.43875	2.44482	2.45413	2.69824	3.01419	2.63284	4.02078	3.88483	3.90725	4.32158	0.00266018	0.0227558	7.40462	1.04445e-07	5.28301e-06	3.08304	0.000227433	0.0336995	UP	UP	UP	1	brown	O44441	NP_500336.1	GO:0051117;GO:0042030;GO:0006783;GO:0032780;GO:0045980;GO:0005739	sp|O44441|ATIF2_CAEEL ATPase inhibitor mai-2, mitochondrial OS=Caenorhabditis elegans GN=mai-2 PE=3 SV=1
unigene70406	NA	NA	NA	4	14	2	37	46	29	onc	2.47321	2.47963	2.48946	2.73537	3.33268	2.6698	4.0468	4.21548	3.59689	4.85997	0.00184532	0.0171336	7.40338	1.37555e-06	4.80848e-05	2.54341	0.0137713	0.27845	UP	UP	None	7	brown	Q90508		GO:0005319;GO:0045735	sp|Q90508|VIT1_FUNHE Vitellogenin-1 OS=Fundulus heteroclitus GN=vtg1 PE=1 SV=2
unigene78842	NA	NA	NA	2	10	NA	24	56	32	onc	2.28423	2.29054	2.30019	2.42386	2.99818	2.2826	3.5824	4.24563	3.51746	4.12408	0.0245972	0.115697	7.39027	3.74616e-05	0.000767535	3.26619	0.0208282	0.336089	None	UP	None	1	brown	Q5RB31	NP_001129010.1	GO:0048408;GO:0003723;GO:0000060;GO:0030970;GO:0030433;GO:0031205;GO:0016021;GO:0005784	sp|Q5RB31|SC61B_PONAB Protein transport protein Sec61 subunit beta OS=Pongo abelii GN=SEC61B PE=3 SV=3	K09481
CL14768Contig1	NA	NA	NA	4	8	2	42	36	34	onc	2.41643	2.42244	2.43166	2.67684	2.99316	2.61106	4.07877	3.95348	3.63839	4.3222	0.00318768	0.0261299	7.38082	2.0331e-07	9.34803e-06	3.05862	0.000528988	0.0531643	UP	UP	None	7	brown				gi|254587300|emb|CAX83707.1| Gag-Pol polyprotein [Schistosoma japonicum]
unigene50045	NA	NA	NA	2	20	6	10	72	28	onc	2.3917	2.39888	2.40985	2.53219	3.52429	2.92035	3.16473	4.60147	3.55265	5.39957	0.00185659	0.0172141	7.37833	1.78392e-05	0.000415167	1.97876	0.12241	0.716204	UP	UP	None	1	pink				gi|226472504|emb|CAX77288.1| hypothetical protein [Schistosoma japonicum]
unigene56265	NA	NA	NA	10	10	6	32	48	30	onc	2.59767	2.60389	2.61344	3.13971	3.25225	3.07	4.0124	4.32174	3.70171	5.19777	0.000175079	0.00265218	7.36762	6.36845e-08	3.41773e-06	2.16985	0.00342433	0.142831	UP	UP	None	1	brown				gi|254587306|emb|CAX83710.1| endonuclease-reverse transcriptase [Schistosoma japonicum]
unigene27708	NA	NA	NA	NA	12	4	26	58	20	onc	2.32089	2.3271	2.33663	2.29601	3.11803	2.6908	3.66048	4.29165	3.239	4.61436	0.0141951	0.0779741	7.32963	7.70936e-05	0.00137574	2.71527	0.0654273	0.560165	None	UP	None	7	brown	Q16P20	XP_001655739.1; XP_001655738.1	GO:0004108;GO:0005975;GO:0006099;GO:0005759	sp|Q16P20|CISY2_AEDAE Probable citrate synthase 2, mitochondrial OS=Aedes aegypti GN=AAEL011789 PE=3 SV=1	K01647
unigene19117	NA	NA	NA	NA	6	2	26	48	34	onc	2.25228	2.25802	2.26683	2.22934	2.72885	2.4534	3.58035	4.05045	3.50134	3.59739	0.03962	0.16052	7.32317	1.33783e-05	0.00032638	3.72578	0.00413549	0.156321	None	UP	None	1	brown	O01727		GO:0003735;GO:0006412;GO:0005840	sp|O01727|RS6_BRAFL 40S ribosomal protein S6 OS=Branchiostoma floridae GN=RPS6 PE=3 SV=1	K02991
unigene128563	NA	NA	NA	44	16	14	30	16	74	onc	2.86463	2.87242	2.88436	4.28384	3.77618	3.74096	4.24958	3.82547	4.6541	6.6337	2.55279e-06	7.85733e-05	7.31929	1.94678e-07	9.03254e-06	0.685598	0.384095	0.977098	UP	UP	None	4	yellow	812866	XP_001351577.1	GO:0031491;GO:0003714;GO:0016569;GO:0006336;GO:0031935;GO:0006351;GO:0000790	gi|124505959|ref|XP_001351577.1| chromosome assembly factor 1, CAF-1 [Plasmodium falciparum 3D7]_x0001_gi|23504504|emb|CAD51384.1| chromosome assembly factor 1, CAF-1 [Plasmodium falciparum 3D7]
unigene118747	NA	NA	NA	2	10	8	16	48	48	onc	2.47655	2.48252	2.4917	2.60343	3.14265	3.07412	3.44254	4.22052	3.92707	4.91411	0.0014804	0.0144257	7.31665	1.48269e-06	5.11296e-05	2.40254	0.0174732	0.310535	UP	UP	None	1	brown	Q9CY66	NP_080854.1; XP_011238510.1	GO:0034513;GO:0030515;GO:0070034;GO:0000454;GO:0031429;GO:0090661;GO:0015030;GO:0001651;GO:0001650;GO:0000784	sp|Q9CY66|GAR1_MOUSE H/ACA ribonucleoprotein complex subunit 1 OS=Mus musculus GN=Gar1 PE=2 SV=1	K11128	KO03030	DNA replication
unigene123149	NA	NA	NA	4	20	2	24	52	30	onc	2.48636	2.49267	2.50234	2.74564	3.55147	2.68073	3.73111	4.31937	3.62351	5.25254	0.00139358	0.0137282	7.31164	6.84707e-06	0.000187174	2.0591	0.0744906	0.592019	UP	UP	None	7	brown	Q02645	NP_725889.1; NP_476877.1; NP_001163203.1; NP_725886.2; NP_001163206.1; NP_725890.1; NP_001163205.1; NP_725888.2; NP_001163204.1; NP_725887.2	GO:0003779;GO:0061572;GO:0007527;GO:0007411;GO:0007098;GO:0007282;GO:0048135;GO:0008302;GO:0045478;GO:0048134;GO:0007294;GO:0000212;GO:0048477;GO:0030723;GO:0072499;GO:0045214;GO:0030724;GO:0005737;GO:0005856;GO:0035183;GO:0045169;GO:0045172;GO:0016328;GO:0005886;GO:0045170	sp|Q02645|HTS_DROME Protein hu-li tai shao OS=Drosophila melanogaster GN=hts PE=1 SV=2	K18622	KO04810	Regulation of actin cytoskeleton
unigene63947	NA	NA	NA	NA	290	16	2	90	6	onc	1.97775	2.00653	2.04862	1.84979	7.45192	3.73687	2.40496	5.59033	2.69726	8.86178	0.00328551	0.0267041	7.30577	0.0154445	0.0812068	-1.55601	0.575453	0.998571	UP	None	None	5	turquoise	P62845	NP_058847.1	GO:0003723;GO:0003735;GO:0097421;GO:0001649;GO:0000028;GO:0042274;GO:0000056;GO:0006364;GO:0006412;GO:0022627;GO:0005925;GO:0016020;GO:0005654	sp|P62845|RS15_RAT 40S ribosomal protein S15 OS=Rattus norvegicus GN=Rps15 PE=1 SV=2	K02958
unigene124385	NA	NA	NA	4	8	2	20	66	14	onc	2.21611	2.22221	2.23155	2.49645	2.82845	2.42494	3.39359	4.32762	2.95447	4.32453	0.00880486	0.0553687	7.29605	5.94278e-06	0.000166649	2.97152	0.0107557	0.245362	None	UP	None	7	brown	P42638	XP_018653709.1		sp|P42638|TPM2_SCHMA Tropomyosin-2 OS=Schistosoma mansoni PE=2 SV=1	K10373	KO05414	Dilated cardiomyopathy (DCM)
unigene31941	NA	NA	NA	8	8	8	32	29	50	onc	2.60294	2.60863	2.61737	3.04157	3.13983	3.17017	3.98137	3.90653	4.02813	5.10146	0.000135085	0.00214409	7.29471	2.64068e-08	1.59872e-06	2.19325	0.000694945	0.0622477	UP	UP	None	1	brown				gi|254587302|emb|CAX83708.1| Gag-Pol polyprotein [Schistosoma japonicum]
unigene104303	NA	NA	NA	2	12	10	34	42	28	onc	2.54837	2.55432	2.56347	2.67154	3.29008	3.23551	4.00475	4.16229	3.60556	5.18578	0.000741957	0.00835405	7.29106	1.5306e-06	5.2463e-05	2.10528	0.0348028	0.42448	UP	UP	None	7	brown	Q7ZU99	NP_958889.1	GO:0005524;GO:0016887;GO:0008289;GO:0097352;GO:0006914;GO:0007049;GO:0006974;GO:0043009;GO:0006302;GO:0032510;GO:0036503;GO:0007626;GO:0016236;GO:0043161;GO:0018279;GO:0016567;GO:2000058;GO:0019985;GO:0030433;GO:0005737;GO:0005829;GO:0005783;GO:0005634;GO:0035861	sp|Q7ZU99|TERA_DANRE Transitional endoplasmic reticulum ATPase OS=Danio rerio GN=vcp PE=1 SV=1	K13525	KO05134	Legionellosis
unigene12635	NA	NA	NA	10	8	2	48	32	22	onc	2.44598	2.45176	2.46064	2.99692	3.01	2.6356	4.19137	3.87056	3.37044	4.77509	0.00151356	0.0146682	7.28951	7.77841e-07	2.98711e-05	2.51442	0.00797379	0.21308	UP	UP	None	4	brown	Q9EQU5	NP_001191804.1; NP_076360.1	GO:0003677;GO:0043524;GO:0045892;GO:0006334;GO:0005737;GO:0005829;GO:0005783;GO:0005811;GO:0005654;GO:0005634;GO:0048471;GO:0043234	sp|Q9EQU5|SET_MOUSE Protein SET OS=Mus musculus GN=Set PE=1 SV=1	K11290	KO03030	DNA replication
unigene115026	NA	NA	NA	2	4	4	32	42	30	onc	2.32441	2.32987	2.33825	2.45441	2.65295	2.67488	3.76368	3.96812	3.4515	3.86924	0.00880841	0.0553779	7.28025	2.60052e-07	1.16423e-05	3.41101	0.000156569	0.0260437	None	UP	UP	7	brown	Q01105	NP_003002.2; NP_001234930.1; NP_001116293.1; NP_001234929.1	GO:0003677;GO:0042393;GO:0004864;GO:0019888;GO:0006260;GO:0035067;GO:0043524;GO:0045892;GO:0006913;GO:0006334;GO:0006337;GO:0043488;GO:0016032;GO:0005737;GO:0005829;GO:0005783;GO:0005811;GO:0005654;GO:0005634;GO:0048471;GO:0043234	sp|Q01105|SET_HUMAN Protein SET OS=Homo sapiens GN=SET PE=1 SV=3	K11290	KO03030	DNA replication
unigene123725	NA	NA	NA	8	14	4	40	38	24	onc	2.55743	2.56331	2.57236	3.00804	3.37542	2.89481	4.1306	4.08652	3.51393	5.21251	0.000360355	0.00469559	7.27885	4.32028e-07	1.79702e-05	2.06634	0.0183021	0.318025	UP	UP	None	7	brown	P62250	NP_001162617.1	GO:0003723;GO:0003735;GO:1990830;GO:0097421;GO:0000462;GO:0042274;GO:0006364;GO:0006412;GO:0022627;GO:0070062;GO:0031012;GO:0005925;GO:0016020;GO:0015935	sp|P62250|RS16_RAT 40S ribosomal protein S16 OS=Rattus norvegicus GN=Rps16 PE=1 SV=2	K02960
unigene97989	NA	NA	NA	6	12	6	26	56	18	onc	2.48222	2.48822	2.49742	2.84767	3.23826	2.96325	3.76485	4.35503	3.29564	5.12262	0.00071317	0.00809855	7.27616	1.07149e-06	3.89778e-05	2.15353	0.0249991	0.36768	UP	UP	None	7	brown	P32429	NP_001004379.1	GO:0003723;GO:0000470;GO:0006412;GO:0022625	sp|P32429|RL7A_CHICK 60S ribosomal protein L7a OS=Gallus gallus GN=RPL7A PE=2 SV=2	K02936
unigene64077	NA	NA	NA	8	12	2	62	8	34	onc	2.34644	2.35255	2.3619	2.83279	3.13363	2.54681	4.36436	2.97502	3.59294	4.94901	0.00271949	0.0231218	7.26578	8.02436e-06	0.000214194	2.31677	0.046788	0.485182	UP	UP	None	4	brown	8345793	XP_018653591.1		gi|353233639|emb|CCD80993.1| hypothetical protein Smp_153000 [Schistosoma mansoni]
unigene21205	NA	NA	NA	8	10	8	29	42	32	onc	2.60158	2.60724	2.61594	3.0395	3.2336	3.16791	3.90762	4.17789	3.71452	5.22358	0.000139213	0.00219846	7.25401	7.59616e-08	3.98443e-06	2.03044	0.00456974	0.162876	UP	UP	None	1	brown				gi|19067879|gb|AAK14815.1| polyprotein [Schistosoma japonicum]
unigene127590	NA	NA	NA	2	6	10	40	32	30	onc	2.46907	2.47461	2.48313	2.59269	2.91062	3.15243	4.0422	3.86942	3.5654	4.76856	0.00168118	0.0159044	7.25118	1.1025e-06	3.97936e-05	2.48262	0.0103158	0.240017	UP	UP	None	7	brown				gi|29840945|gb|AAP05946.1| similar to GenBank Accession Number U30468 cytochrome c oxidase subunit IV in Urechis caupo [Schistosoma japonicum]_x0001_gi|226474286|emb|CAX71629.1| cytochrome c oxidase subunit IV [Schistosoma japonicum]_x0001_gi|226474716|emb|CAX77615.1| cytochrome c oxidase subunit IV [Schistosoma japonicum]_x0001_gi|226474718|emb|CAX77616.1| cytochrome c oxidase subunit IV [Schist…	K02263
unigene124266	NA	NA	NA	NA	4	10	38	36	26	onc	2.36391	2.36941	2.37786	2.34201	2.68957	3.06416	3.92543	3.87939	3.39241	4.46057	0.0139042	0.0768285	7.24088	4.80477e-05	0.000935958	2.78031	0.0448737	0.47715	None	UP	None	7	brown	Q98948	NP_989895.1	GO:0000978;GO:0003697;GO:0001077;GO:0060322;GO:0045944;GO:0005634	sp|Q98948|SSBP3_CHICK Single-stranded DNA-binding protein 3 OS=Gallus gallus GN=SSBP3 PE=2 SV=3
unigene62124	NA	NA	NA	NA	16	8	32	42	26	onc	2.56641	2.57109	2.57834	2.54805	3.41169	3.10974	3.90392	4.08471	3.52159	5.21074	0.00473367	0.0348943	7.24046	7.48693e-05	0.00134404	2.02972	0.154874	0.777697	UP	UP	None	7	brown	P79781	NP_001274134.1; NP_990284.1	GO:0046872;GO:0003723;GO:0003735;GO:0006281;GO:0006412;GO:0019985;GO:0022627;GO:0070062;GO:0016020;GO:0043209;GO:0005730;GO:0005654	sp|P79781|RS27A_CHICK Ubiquitin-40S ribosomal protein S27a OS=Gallus gallus GN=RPS27A PE=2 SV=3	K02977
unigene115435	NA	NA	NA	4	2	40	72	2	24	onc	2.22504	2.23348	2.2463	2.54253	2.44512	4.04938	4.58495	2.46714	3.38357	6.18287	0.00216676	0.0194391	7.22301	0.000328942	0.00442378	1.04014	0.526625	0.998571	UP	UP	None	4	purple	P43390		GO:0046872	sp|P43390|MT2_ACTDE Metallothionein-like protein type 2 OS=Actinidia deliciosa GN=pKIWI504 PE=2 SV=1
unigene85598	NA	NA	NA	6	18	4	28	52	14	onc	2.47203	2.47795	2.48705	2.837	3.45438	2.81896	3.80536	4.27943	3.15472	5.34755	0.000835043	0.00913801	7.2029	5.44167e-06	0.00015455	1.85535	0.0896882	0.637813	UP	UP	None	7	brown				gi|56755091|gb|AAW25725.1| unknown [Schistosoma japonicum]
unigene19409	NA	NA	NA	20	14	33	12	50	40	onc	2.81804	2.82546	2.83683	3.70872	3.64936	4.25407	3.61457	4.58785	4.12678	6.61725	5.38666e-06	0.000145865	7.19989	7.01368e-07	2.73041e-05	0.582636	0.500866	0.998571	UP	UP	None	1	turquoise	P10394		GO:0004190;GO:0004519;GO:0003676;GO:0003964;GO:0015074	sp|P10394|POL4_DROME Retrovirus-related Pol polyprotein from transposon 412 OS=Drosophila melanogaster GN=POL PE=4 SV=1
unigene63874	NA	NA	NA	20	6	22	74	4	16	onc	2.44747	2.4548	2.466	3.41634	2.94269	3.68586	4.67822	2.8322	3.25956	6.096	0.000472384	0.00580982	7.19849	3.41553e-05	0.000710054	1.1025	0.394142	0.979762	UP	UP	None	4	purple	Q8MP30	XP_644032.1	GO:0005576	sp|Q8MP30|Y7791_DICDI Uncharacterized histidine-rich protein DDB_G0274557 OS=Dictyostelium discoideum GN=DDB_G0274557 PE=4 SV=1
unigene98796	NA	NA	NA	NA	10	2	16	54	26	onc	2.21404	2.21939	2.2276	2.1927	2.89954	2.41147	3.2041	4.08877	3.2694	4.18886	0.0291419	0.129988	7.17485	0.000138322	0.0022068	2.98599	0.0499769	0.499769	None	UP	None	7	brown	Q9QZS0	NP_031760.2	GO:0005201;GO:0005178;GO:0006919;GO:0007155;GO:0008283;GO:0007166;GO:0038063;GO:0072577;GO:0032836;GO:0016525;GO:0005604;GO:0005587;GO:0005783;GO:0043231	sp|Q9QZS0|CO4A3_MOUSE Collagen alpha-3(IV) chain OS=Mus musculus GN=Col4a3 PE=1 SV=2
unigene31945	NA	NA	NA	2	2	11	25	38	36	onc	2.38918	2.39432	2.40222	2.51302	2.55822	3.11469	3.61159	3.91031	3.60027	4.51622	0.00482462	0.0354468	7.17276	4.76648e-06	0.000138063	2.65654	0.0153559	0.29362	UP	UP	None	1	brown	24597828	XP_012801932.1		gi|844877163|ref|XP_012801932.1| hypothetical protein MS3_10699, partial [Schistosoma haematobium]_x0001_gi|685968603|gb|KGB42106.1| hypothetical protein MS3_10699, partial [Schistosoma haematobium]
unigene65937	NA	NA	NA	2	10	6	32	42	20	onc	2.41558	2.42085	2.42897	2.53944	3.06261	2.88199	3.81598	4.01752	3.26482	4.75225	0.00233209	0.0205259	7.17238	2.84789e-06	8.92626e-05	2.42013	0.0193314	0.32635	UP	UP	None	7	brown	O45499	NP_493571.1	GO:0003729;GO:0003735;GO:0008340;GO:0006412;GO:0022627	sp|O45499|RS26_CAEEL 40S ribosomal protein S26 OS=Caenorhabditis elegans GN=rps-26 PE=3 SV=1	K02976
unigene43353	NA	NA	NA	4	2	NA	28	32	40	onc	2.19313	2.19797	2.2054	2.45018	2.36886	2.19188	3.5242	3.61724	3.50747	3.014	0.0599166	0.212935	7.16898	1.49763e-06	5.14831e-05	4.15498	0.000148995	0.0251975	None	UP	UP	1	brown	Q86U06	XP_016876902.1; NP_001070819.1; NP_001294973.1; XP_016876896.1; NP_001070820.1; NP_060577.3	GO:0003723;GO:0006397;GO:0016020;GO:0005634	sp|Q86U06|RBM23_HUMAN Probable RNA-binding protein 23 OS=Homo sapiens GN=RBM23 PE=1 SV=1	K13091	KO03040	Spliceosome
unigene118271	NA	NA	NA	2	14	NA	26	42	28	onc	2.32712	2.3324	2.34051	2.45531	3.16089	2.32576	3.6031	3.95685	3.39775	4.5535	0.0171523	0.0892468	7.16545	0.000141078	0.00223971	2.61195	0.083923	0.62177	None	UP	None	7	brown				gi|56757614|gb|AAW26962.1| SJCHGC01808 protein [Schistosoma japonicum]_x0001_gi|226467101|emb|CAX76031.1| Ubiquitin,domain-containing protein [Schistosoma japonicum]_x0001_gi|226467103|emb|CAX76032.1| Ubiquitin,domain-containing protein [Schistosoma japonicum]
unigene72075	NA	NA	NA	2	54	2	16	53	26	onc	2.45307	2.46112	2.47339	2.5959	4.37264	2.67106	3.52152	4.42681	3.58877	6.44741	0.000717505	0.00812867	7.15836	0.000168238	0.00258859	0.710957	0.636757	0.998571	UP	UP	None	1	pink				gi|226482380|emb|CAX73789.1| Egg protein CP111 [Schistosoma japonicum]
unigene69608	NA	NA	NA	6	4	10	38	36	18	onc	2.44389	2.4491	2.4571	2.79367	2.75456	3.11658	3.96014	3.9147	3.22646	4.86573	0.00115536	0.0118606	7.14901	1.15593e-06	4.14001e-05	2.28328	0.0147023	0.286499	UP	UP	None	7	brown	Q9Y6B6	XP_016865010.1; NP_001028675.1; NP_057187.1	GO:0005525;GO:0003924;GO:0046872;GO:0019886;GO:0002474;GO:0048208;GO:0006888;GO:0006886;GO:0005829;GO:0005789;GO:0012507;GO:0032580	sp|Q9Y6B6|SAR1B_HUMAN GTP-binding protein SAR1b OS=Homo sapiens GN=SAR1B PE=1 SV=1	K07953
unigene59309	NA	NA	NA	6	8	4	40	32	20	onc	2.4215	2.42654	2.43429	2.76916	2.96053	2.75099	3.97012	3.79841	3.25641	4.67994	0.00137504	0.0135959	7.13806	5.97041e-07	2.37314e-05	2.45813	0.00518388	0.174106	UP	UP	None	7	brown	Q04820		GO:0030060;GO:0005975;GO:0006108;GO:0006099;GO:0005737	sp|Q04820|MDHC_ECHGR Malate dehydrogenase, cytoplasmic OS=Echinococcus granulosus GN=MDH PE=2 SV=2	K00025
unigene70970	NA	NA	NA	6	4	66	66	NA	28	onc	2.2761	2.2864	2.302	2.75558	2.7056	4.62812	4.64387	2.27493	3.60509	6.9121	0.00188007	0.0173985	7.13648	0.00132524	0.0129225	0.224381	0.905582	0.998571	UP	UP	None	4	purple	Q9LZP9	NP_191800.1	GO:0005507;GO:0019899;GO:0016151;GO:0030674;GO:0032403;GO:0071454;GO:0070417;GO:0034605;GO:0080153;GO:0018316;GO:0006461;GO:0019253;GO:0009416;GO:0009744;GO:0009507;GO:0009570;GO:0043234;GO:0099080	sp|Q9LZP9|CP122_ARATH Calvin cycle protein CP12-2, chloroplastic OS=Arabidopsis thaliana GN=CP12-2 PE=1 SV=1
unigene108570	NA	NA	NA	2	2	6	64	4	24	onc	1.96752	1.97298	1.98135	2.11641	2.16685	2.502	4.05131	2.36018	3.0353	3.90311	0.0310249	0.13561	7.12286	5.1838e-05	0.000996856	3.21976	0.0198051	0.32958	None	UP	None	4	brown				gi|908560325|ref|XP_013123628.1| PREDICTED: uncharacterized protein LOC106097726 [Oreochromis niloticus]
unigene74571	NA	NA	NA	2	6	2	34	30	30	onc	2.29449	2.2992	2.30647	2.41863	2.73043	2.47656	3.7298	3.63406	3.37934	3.85875	0.0106186	0.0633634	7.1202	8.83353e-07	3.31498e-05	3.26144	0.000652406	0.0599312	None	UP	None	7	brown	Q6PDU1	NP_001009720.1; XP_008766604.1; XP_006247875.1	GO:0036002;GO:0005080;GO:0003723;GO:0000278;GO:0006397;GO:0000381;GO:0033197;GO:0008380;GO:0005829;GO:0070062;GO:0035061;GO:0016607;GO:0005634;GO:0005681	sp|Q6PDU1|SRSF2_RAT Serine/arginine-rich splicing factor 2 OS=Rattus norvegicus GN=Srsf2 PE=1 SV=3	K12891	KO05168	Herpes simplex infection
CL21125Contig1	NA	NA	NA	2	16	6	6	69	14	onc	2.19467	2.20072	2.20999	2.33697	3.17546	2.71776	2.72477	4.34744	2.93512	5.1773	0.00455159	0.0339157	7.11956	8.23208e-05	0.00145026	1.94226	0.165824	0.792366	UP	UP	None	7	pink				gi|226472508|emb|CAX77290.1| hypothetical protein [Schistosoma japonicum]
unigene26250	NA	NA	NA	4	12	8	30	24	44	onc	2.56501	2.56988	2.5774	2.79282	3.25637	3.10805	3.8527	3.69833	3.85309	5.14932	0.000311163	0.00418315	7.11542	4.1904e-07	1.75732e-05	1.96609	0.0166186	0.303676	UP	UP	None	1	brown				gi|226479008|emb|CAX72999.1| Eukaryotic translation initiation factor 3 subunit 10 [Schistosoma japonicum]
unigene103405	NA	NA	NA	4	6	NA	14	62	12	onc	2.01719	2.02248	2.0306	2.30016	2.51092	2.01582	2.96779	4.07015	2.68088	3.79279	0.0465711	0.17979	7.11423	0.00012476	0.00202737	3.32144	0.027369	0.383173	None	UP	None	7	brown	P25940	NP_056534.2	GO:0005518;GO:0005201;GO:0008201;GO:0043394;GO:0007160;GO:0030574;GO:0030199;GO:0030198;GO:0043588;GO:0005588;GO:0005788;GO:0070062;GO:0031012;GO:0005576	sp|P25940|CO5A3_HUMAN Collagen alpha-3(V) chain OS=Homo sapiens GN=COL5A3 PE=1 SV=3
unigene130190	NA	NA	NA	4	6	4	28	34	32	onc	2.39385	2.39855	2.40579	2.63133	2.81687	2.71671	3.66117	3.7959	3.49482	4.33032	0.00220965	0.0197273	7.1082	2.10989e-07	9.65761e-06	2.77788	0.000498355	0.0515146	UP	UP	None	7	brown				gi|254587308|emb|CAX83711.1| endonuclease-reverse transcriptase [Schistosoma japonicum]
unigene117680	NA	NA	NA	2	NA	2	30	36	26	onc	2.10057	2.10522	2.11237	2.23339	2.09516	2.29304	3.49146	3.62366	3.13644	2.49117	0.137948	0.361016	7.10736	2.98662e-06	9.27179e-05	4.61619	0.000129514	0.0231289	None	UP	UP	7	brown	A8QCY3	XP_001901502.1	GO:0003743;GO:0005852	sp|A8QCY3|EIF3H_BRUMA Eukaryotic translation initiation factor 3 subunit H OS=Brugia malayi GN=Bm1_50170 PE=3 SV=1
unigene12176	NA	NA	NA	NA	4	4	34	40	14	onc	2.15172	2.15659	2.16408	2.13235	2.48227	2.50389	3.64035	3.76127	2.84502	3.62096	0.0458371	0.177835	7.10493	4.98184e-05	0.000963464	3.48397	0.011988	0.259613	None	UP	None	7	brown	P33676		GO:0000287;GO:0004634;GO:0006096;GO:0000015	sp|P33676|ENO_SCHJA Enolase OS=Schistosoma japonicum GN=ENO PE=2 SV=1	K01689
unigene18321	NA	NA	NA	2	8	4	26	26	46	onc	2.3921	2.3968	2.40403	2.51148	2.92134	2.71505	3.60854	3.60454	3.74103	4.36825	0.00323671	0.0264227	7.10452	8.34239e-07	3.15385e-05	2.73628	0.00276308	0.129239	UP	UP	None	1	brown	Q9Z1A6		GO:0045296;GO:0003723;GO:0008203;GO:0006869;GO:0005737;GO:0034364;GO:0005634	sp|Q9Z1A6|VIGLN_RAT Vigilin OS=Rattus norvegicus GN=Hdlbp PE=2 SV=1
CL24163Contig1	NA	NA	NA	2	34	NA	14	60	14	onc	2.24983	2.25656	2.26684	2.39485	3.77727	2.24809	3.22386	4.31421	3.00726	5.74885	0.00824877	0.0528274	7.10431	0.00105233	0.0108567	1.35546	0.460328	0.998571	None	UP	None	1	pink				gi|56755835|gb|AAW26096.1| SJCHGC03101 protein [Schistosoma japonicum]
unigene49280	NA	NA	NA	NA	6	2	24	47	18	onc	2.14467	2.14952	2.15697	2.12539	2.60469	2.33801	3.38119	3.88319	2.96823	3.60198	0.0507902	0.19087	7.09969	6.80357e-05	0.00124457	3.49772	0.014223	0.282133	None	UP	None	7	brown	P62925		GO:0043022;GO:0003746;GO:0045901;GO:0045905;GO:0006452;GO:0005737	sp|P62925|IF5A_SPOFR Eukaryotic translation initiation factor 5A OS=Spodoptera frugiperda GN=eIF-5A PE=2 SV=1	K03263
unigene10622	NA	NA	NA	4	10	NA	26	36	30	onc	2.32598	2.33071	2.33799	2.56958	2.9626	2.32476	3.56168	3.79159	3.404	4.31176	0.014333	0.0785448	7.08651	3.95031e-05	0.00079973	2.77475	0.0351712	0.426317	None	UP	None	7	brown	Q9CR41	NP_080594.2	GO:0047485;GO:0043066;GO:0050821;GO:0005737;GO:0015630;GO:0005654;GO:0005634;GO:0043234	sp|Q9CR41|HYPK_MOUSE Huntingtin-interacting protein K OS=Mus musculus GN=Hypk PE=2 SV=2
unigene82611	NA	NA	NA	2	4	4	24	32	38	onc	2.30614	2.31063	2.31755	2.4273	2.61097	2.63133	3.47358	3.66903	3.52653	3.86754	0.00808351	0.0521212	7.07709	4.05591e-07	1.70793e-05	3.20954	0.000248585	0.034992	None	UP	UP	1	brown	Q5ZL72	NP_001012934.1	GO:0034186;GO:0005524;GO:0051087;GO:0003725;GO:0008035;GO:0016787;GO:0001530;GO:0002039;GO:0044183;GO:0031625;GO:0051082;GO:0006458;GO:0006919;GO:0008637;GO:0002368;GO:0042100;GO:0061077;GO:0051702;GO:0048291;GO:0002755;GO:0043066;GO:0032727;GO:0032729;GO:0032733;GO:0032735;GO:0032755;GO:0043032;GO:0050870;GO:0002842;GO:0045041;GO:0042026;GO:0050821;GO:0001817;GO:0009409;GO:0006986;GO:0042110;GO:…	sp|Q5ZL72|CH60_CHICK 60 kDa heat shock protein, mitochondrial OS=Gallus gallus GN=HSPD1 PE=1 SV=1	K04077
unigene97879	NA	NA	NA	8	4	12	38	22	32	onc	2.52459	2.5295	2.53707	2.94887	2.82053	3.25741	3.99333	3.60966	3.60852	5.11937	0.00038234	0.00489963	7.07527	6.18289e-07	2.44238e-05	1.9559	0.0204886	0.334538	UP	UP	None	1	brown	8347216	XP_018651260.1		gi|360043238|emb|CCD78651.1| groucho-related [Schistosoma mansoni]
unigene29756	NA	NA	NA	4	8	6	24	40	26	onc	2.4336	2.43833	2.44563	2.66861	2.95834	2.87837	3.5882	3.94728	3.39807	4.717	0.00115951	0.0118941	7.07065	6.4321e-07	2.53299e-05	2.35365	0.00634054	0.191229	UP	UP	None	1	brown				gi|19067879|gb|AAK14815.1| polyprotein [Schistosoma japonicum]
unigene101281	NA	NA	NA	58	10	4	26	14	60	onc	2.67838	2.68531	2.69593	4.3133	3.34491	3.02616	3.96356	3.56437	4.30264	6.49924	5.70449e-05	0.00105654	7.06301	1.17392e-05	0.000293763	0.563768	0.613101	0.998571	UP	UP	None	1	yellow				gi|443689236|gb|ELT91683.1| hypothetical protein CAPTEDRAFT_185884 [Capitella teleta]
unigene131677	NA	NA	NA	6	10	2	26	36	28	onc	2.4197	2.42437	2.43157	2.75717	3.03795	2.59381	3.62705	3.85419	3.42824	4.67095	0.00169788	0.0160221	7.06067	1.2443e-06	4.40398e-05	2.38973	0.00955389	0.231636	UP	UP	None	7	brown	Q4QQR9	NP_001025088.1	GO:0032886;GO:0005737;GO:0005829;GO:0005634	sp|Q4QQR9|MEMO1_RAT Protein MEMO1 OS=Rattus norvegicus GN=Memo1 PE=2 SV=1	K06990
unigene114740	NA	NA	NA	2	10	4	26	40	22	onc	2.36465	2.36937	2.37665	2.48559	2.99463	2.69105	3.59017	3.89895	3.24641	4.56983	0.00353941	0.0282025	7.05873	4.17875e-06	0.000123779	2.4889	0.0171553	0.308037	UP	UP	None	7	brown	P48601	NP_001287493.1; NP_524469.2	GO:0005524;GO:0016887;GO:0036402;GO:0017025;GO:0006974;GO:0045899;GO:0043161;GO:0030433;GO:0031597;GO:0031595;GO:0005838;GO:0008540	sp|P48601|PRS4_DROME 26S protease regulatory subunit 4 OS=Drosophila melanogaster GN=Rpt2 PE=1 SV=2	K03062
unigene112378	NA	NA	NA	4	4	8	18	30	48	onc	2.40867	2.41326	2.42032	2.64254	2.70663	2.95988	3.37751	3.70697	3.77433	4.55105	0.00172804	0.0162461	7.05865	6.21298e-07	2.45237e-05	2.50761	0.00366983	0.147388	UP	UP	None	1	brown	P08199		GO:0003723;GO:0042162;GO:0005737;GO:0030529;GO:0005730	sp|P08199|NUCL_MESAU Nucleolin OS=Mesocricetus auratus GN=NCL PE=1 SV=2
unigene81834	NA	NA	NA	6	4	4	48	22	16	onc	2.27414	2.27886	2.28614	2.62902	2.58855	2.60945	3.98151	3.40604	3.00313	4.29769	0.00495177	0.0361511	7.05746	2.0639e-06	6.80461e-05	2.75978	0.00517602	0.173964	UP	UP	None	4	brown	Q9R0E1	NP_036092.1	GO:0005506;GO:0031418;GO:0033823;GO:0008475;GO:0070831;GO:0032870;GO:0030199;GO:0032963;GO:0001886;GO:0048730;GO:0046947;GO:0001701;GO:0060425;GO:0021915;GO:0017185;GO:0008104;GO:0006493;GO:0042311;GO:0005783;GO:0070062;GO:0031012;GO:0005794;GO:0030867;GO:0005802	sp|Q9R0E1|PLOD3_MOUSE Procollagen-lysine,2-oxoglutarate 5-dioxygenase 3 OS=Mus musculus GN=Plod3 PE=1 SV=1	K13647	KO00310	Lysine degradation
unigene24698	NA	NA	NA	8	12	8	26	40	22	onc	2.56543	2.57043	2.57814	2.98748	3.26002	3.11148	3.76019	4.06392	3.42122	5.33682	0.000172282	0.00261427	7.0564	4.88645e-07	2.00464e-05	1.71958	0.033444	0.415856	UP	UP	None	1	brown	Q3SZ48	NP_001035684.1	GO:0034597;GO:0046856;GO:0016021;GO:0031902;GO:0005765	sp|Q3SZ48|TM55A_BOVIN Type 2 phosphatidylinositol 4,5-bisphosphate 4-phosphatase OS=Bos taurus GN=TMEM55A PE=2 SV=1	K13084	KO04070	Phosphatidylinositol signaling system
unigene96522	NA	NA	NA	NA	8	10	32	28	30	onc	2.42631	2.43105	2.43835	2.40758	2.95229	3.0795	3.78177	3.68342	3.48068	4.81256	0.00747183	0.0492785	7.05194	7.14967e-05	0.0012935	2.23938	0.101705	0.668339	UP	UP	None	7	brown				gi|76155179|gb|AAX26432.2| SJCHGC05062 protein [Schistosoma japonicum]
unigene1108	NA	NA	NA	NA	4	6	26	38	24	onc	2.25444	2.25897	2.26596	2.23649	2.56539	2.71437	3.49308	3.76409	3.19821	3.95513	0.0255501	0.118906	7.04896	4.28295e-05	0.000852864	3.09382	0.0201492	0.331909	None	UP	None	7	brown	O01666	NP_524550.1; NP_733304.1; NP_733305.1	GO:0046933;GO:0015986;GO:0006909;GO:0015992;GO:0000275;GO:0005739	sp|O01666|ATPG_DROME ATP synthase subunit gamma, mitochondrial OS=Drosophila melanogaster GN=ATPsyn-gamma PE=2 SV=2	K02136
unigene17201	NA	NA	NA	8	12	16	28	36	24	onc	2.66746	2.6726	2.68053	3.08258	3.35384	3.54151	3.90151	4.0742	3.5629	5.73332	5.03681e-05	0.000953138	7.04588	5.07157e-07	2.05926e-05	1.31256	0.099735	0.662438	UP	UP	None	1	brown				gi|76154367|gb|AAX25854.2| SJCHGC04023 protein [Schistosoma japonicum]
unigene25588	NA	NA	NA	2	4	4	34	34	18	onc	2.24028	2.2448	2.25176	2.36483	2.55216	2.57282	3.67354	3.66918	3.025	3.87437	0.0118811	0.0686992	7.04497	1.95214e-06	6.48642e-05	3.17061	0.00158494	0.0994252	None	UP	None	7	brown				gi|226480700|emb|CAX73447.1| glypican-4 [Schistosoma japonicum]
unigene99408	NA	NA	NA	44	NA	13	34	2	64	onc	2.43183	2.43864	2.44907	3.9191	2.42387	3.31608	3.97756	2.6389	4.17685	6.19192	0.00347122	0.0278196	7.03926	0.000871286	0.00939849	0.847341	0.631674	0.998571	UP	UP	None	4	cyan	7239658	XP_002590121.1	GO:0016021	gi|260790179|ref|XP_002590121.1| hypothetical protein BRAFLDRAFT_83400 [Branchiostoma floridae]_x0001_gi|229275309|gb|EEN46132.1| hypothetical protein BRAFLDRAFT_83400 [Branchiostoma floridae]
unigene29814	NA	NA	NA	NA	14	14	34	28	26	onc	2.53933	2.54429	2.55195	2.51975	3.31808	3.35603	3.92987	3.7894	3.49953	5.45094	0.00327529	0.0266454	7.03892	0.00013211	0.00212095	1.58798	0.269925	0.908482	UP	UP	None	7	brown	P80315	NP_033967.1	GO:0005524;GO:0044183;GO:0003723;GO:0051082;GO:0006458;GO:0007339;GO:0061077;GO:1904851;GO:1904871;GO:0051973;GO:1904874;GO:0032212;GO:0050821;GO:0090666;GO:1901998;GO:0044297;GO:0005813;GO:0005832;GO:0005929;GO:0005829;GO:0070062;GO:0042470;GO:0005874;GO:0005654;GO:0002199	sp|P80315|TCPD_MOUSE T-complex protein 1 subunit delta OS=Mus musculus GN=Cct4 PE=1 SV=3	K09496
unigene94940	NA	NA	NA	8	12	16	28	20	46	onc	2.67631	2.68147	2.68943	3.08982	3.35959	3.54641	3.90569	3.68371	3.98454	5.73179	3.64072e-05	0.000729736	7.03528	3.18814e-07	1.38362e-05	1.30349	0.0822591	0.616107	UP	UP	None	1	brown	Q3ZBH9	NP_001020516.2	GO:0005524;GO:0004003;GO:0003678;GO:0003697;GO:0007049;GO:0008283;GO:0006974;GO:0071466;GO:0006270;GO:0006268;GO:0042325;GO:0005829;GO:0042555;GO:0016020;GO:0000784;GO:0005654;GO:0005634	sp|Q3ZBH9|MCM7_BOVIN DNA replication licensing factor MCM7 OS=Bos taurus GN=MCM7 PE=2 SV=1	K02210
unigene111133	NA	NA	NA	26	10	2	34	14	46	onc	2.57356	2.57877	2.5868	3.56606	3.19207	2.74753	3.97069	3.39983	3.91291	5.62812	0.000337028	0.00445427	7.03451	6.33186e-06	0.000175726	1.40639	0.180018	0.816417	UP	UP	None	4	yellow	Q5TZA2	NP_055490.4	GO:0003779;GO:0019894;GO:0005198;GO:0010457;GO:0007098;GO:0032053;GO:0010669;GO:0051656;GO:0045494;GO:0045724;GO:1903566;GO:0008104;GO:0033365;GO:0015629;GO:0005814;GO:0005813;GO:0035253;GO:0005829;GO:0070062;GO:0001917;GO:0005886	sp|Q5TZA2|CROCC_HUMAN Rootletin OS=Homo sapiens GN=CROCC PE=1 SV=1
unigene130534	NA	NA	NA	8	10	2	14	52	20	onc	2.33114	2.336	2.3435	2.77894	2.9736	2.51359	3.18934	4.09409	3.17502	4.80208	0.00266343	0.0227763	7.03309	7.68776e-06	0.000206397	2.23102	0.040926	0.457966	UP	UP	None	7	brown	Q64HZ8	NP_001009004.1	GO:0004353;GO:0006520;GO:0005759	sp|Q64HZ8|DHE4_PANTR Glutamate dehydrogenase 2, mitochondrial OS=Pan troglodytes GN=GLUD2 PE=3 SV=1	K00261
unigene43352	NA	NA	NA	NA	16	6	28	24	40	onc	2.47098	2.47563	2.4828	2.45265	3.31671	2.90958	3.71793	3.61092	3.70077	5.07859	0.00601762	0.041912	7.03112	0.000123232	0.00201057	1.95253	0.173114	0.805984	UP	UP	None	4	brown	Q86U06	XP_016876902.1; NP_001070819.1; NP_001294973.1; XP_016876896.1; NP_001070820.1; NP_060577.3	GO:0003723;GO:0006397;GO:0016020;GO:0005634	sp|Q86U06|RBM23_HUMAN Probable RNA-binding protein 23 OS=Homo sapiens GN=RBM23 PE=1 SV=1	K13091	KO03040	Spliceosome
unigene48918	NA	NA	NA	10	4	2	27	34	26	onc	2.36294	2.36735	2.37415	2.87214	2.66028	2.53583	3.58913	3.74742	3.3212	4.42644	0.00281349	0.0236961	7.01758	1.14281e-06	4.10167e-05	2.59115	0.00448932	0.161896	UP	UP	None	1	brown				gi|56758440|gb|AAW27360.1| SJCHGC06330 protein [Schistosoma japonicum]
unigene118281	NA	NA	NA	2	18	12	22	26	44	onc	2.59823	2.60328	2.61107	2.71168	3.50501	3.32554	3.68021	3.7857	3.88828	5.60788	0.000339115	0.00447739	7.00813	6.39554e-06	0.000177012	1.40024	0.178927	0.815254	UP	UP	None	1	brown				gi|226471316|emb|CAX70739.1| Antolefinin (Antolefinine) [Schistosoma japonicum]_x0001_gi|226489242|emb|CAX75765.1| Antolefinin (Antolefinine) [Schistosoma japonicum]
CL1Contig10044	NA	NA	NA	6	4	6	32	36	15	onc	2.34064	2.34515	2.35211	2.68189	2.64294	2.78877	3.70148	3.78358	3.01438	4.51155	0.00259979	0.0223724	7.00644	1.64817e-06	5.60411e-05	2.49489	0.00784662	0.211246	UP	UP	None	7	brown				gi|32394793|gb|AAN15747.1| reverse transcriptase-like protein [Paralichthys olivaceus]
unigene81683	NA	NA	NA	NA	42	8	10	64	6	onc	2.25706	2.26448	2.2758	2.22707	3.99371	2.94263	3.06598	4.42571	2.66557	6.25794	0.00435543	0.0329	7.00625	0.00138763	0.0133825	0.748308	0.687199	0.998571	UP	UP	None	7	pink				gi|226483343|emb|CAX73972.1| hypothetical protein [Schistosoma japonicum]_x0001_gi|226483345|emb|CAX73973.1| hypothetical protein [Schistosoma japonicum]
unigene39203	NA	NA	NA	4	10	6	24	46	12	onc	2.35894	2.36373	2.37109	2.60092	2.99249	2.8149	3.53546	4.00696	2.9408	4.87846	0.00196879	0.0180025	7.00592	6.30946e-06	0.000175199	2.12746	0.0444984	0.474848	UP	UP	None	7	brown	P63255	NP_001128405.1; NP_001231796.1	GO:0003680;GO:0008301;GO:0042277;GO:0008270;GO:0071236;GO:0071493;GO:0006955;GO:0008630;GO:0060741;GO:0010468;GO:0010033;GO:0010043;GO:0005737	sp|P63255|CRIP1_RAT Cysteine-rich protein 1 OS=Rattus norvegicus GN=Crip1 PE=1 SV=2
CL22390Contig1	2	NA	NA	110	53	33	124	42	163	onc	3.35771	3.09476	3.13224	5.80838	5.33875	4.96947	6.27948	5.19859	6.16135	6.20957	2.46108e-07	1.06532e-05	7.00301	5.56313e-09	3.99332e-07	0.79344	0.209528	0.848393	UP	UP	None	5	turquoise	P53214	NP_011537.1	GO:0042149;GO:0034599;GO:0031505;GO:0005887	sp|P53214|MTL1_YEAST Protein MTL1 OS=Saccharomyces cerevisiae (strain ATCC 204508 / S288c) GN=MTL1 PE=1 SV=1
unigene38959	NA	NA	NA	4	8	2	28	32	26	onc	2.34232	2.34666	2.35334	2.57603	2.86273	2.51505	3.59327	3.68318	3.30018	4.32274	0.00382783	0.0299004	6.99947	1.43875e-06	4.98221e-05	2.67673	0.00412031	0.155888	UP	UP	None	7	brown	P56558	NP_058803.2	GO:0048029;GO:0042277;GO:0005547;GO:0019904;GO:0016262;GO:0097363;GO:0008134;GO:0006915;GO:0071333;GO:0032869;GO:0071222;GO:0097237;GO:0032922;GO:0030900;GO:0006041;GO:0080182;GO:0043984;GO:0043981;GO:0043982;GO:0048312;GO:0060548;GO:1900038;GO:0033137;GO:0010801;GO:0001933;GO:0090315;GO:0031397;GO:0048015;GO:0045793;GO:0010628;GO:0061087;GO:1900182;GO:0001934;GO:0045862;GO:1903428;GO:0045944;GO:…	sp|P56558|OGT1_RAT UDP-N-acetylglucosamine--peptide N-acetylglucosaminyltransferase 110 kDa subunit OS=Rattus norvegicus GN=Ogt PE=1 SV=1	K09667
unigene39628	NA	NA	NA	2	6	2	32	32	20	onc	2.23326	2.23757	2.24421	2.35574	2.66123	2.41164	3.60408	3.59984	3.06253	3.86127	0.0133696	0.0748471	6.99749	3.17084e-06	9.74293e-05	3.13622	0.00246232	0.124075	None	UP	None	7	brown				gi|76154399|gb|AAX25888.2| SJCHGC03776 protein [Schistosoma japonicum]
unigene129180	NA	NA	NA	6	10	6	32	32	20	onc	2.47402	2.4786	2.48566	2.80316	3.07904	2.90802	3.80364	3.79945	3.27176	4.99025	0.0005439	0.00652042	6.99579	8.1646e-07	3.10042e-05	2.00554	0.0180062	0.315709	UP	UP	None	7	brown	20322660	XP_009172557.1		gi|684399597|ref|XP_009172557.1| hypothetical protein T265_08481 [Opisthorchis viverrini]_x0001_gi|663047607|gb|KER23716.1| hypothetical protein T265_08481 [Opisthorchis viverrini]	K10570	KO03460	Fanconi anemia pathway
CL19346Contig1	NA	NA	NA	64	48	18	30	20	40	onc	2.97608	2.98557	3.00005	4.73701	4.70497	4.03908	4.40604	4.1151	4.33373	7.47417	2.18416e-08	1.31336e-06	6.99545	1.71541e-07	8.11396e-06	-0.47872	0.460021	0.998571	UP	UP	None	1	turquoise	P15941	NP_001018017.1; NP_001191224.1; NP_001018016.1; NP_001191214.1; NP_001037858.1; NP_002447.4; NP_001191221.1; NP_001191216.1; NP_001191219.1; NP_001191218.1; NP_001191223.1; NP_001037857.1; NP_001037855.1; NP_001191220.1; NP_001191225.1; NP_001191215.1; NP_001191217.1; NP_001191226.1; NP_001191222.1; NP_001037856.1	GO:0002039;GO:0000978;GO:0003712;GO:0006977;GO:0006978;GO:0033629;GO:1902166;GO:0010944;GO:0016266;GO:0090240;GO:0036003;GO:0043618;GO:0002223;GO:0016324;GO:0070062;GO:0005615;GO:0005796;GO:0005887;GO:0000790;GO:0005886;GO:0031982	sp|P15941|MUC1_HUMAN Mucin-1 OS=Homo sapiens GN=MUC1 PE=1 SV=3
CL1391Contig1	NA	NA	NA	4	6	36	20	NA	84	onc	2.29181	2.29883	2.30955	2.58071	2.80084	3.92423	3.50053	2.29102	4.32645	6.17491	0.00441581	0.0331723	6.99513	0.00123379	0.0122389	0.820223	0.653637	0.998571	UP	UP	None	4	turquoise	E7NHF8		GO:0004185;GO:0006915;GO:0005794;GO:0016021	sp|E7NHF8|KEX1_YEASO Pheromone-processing carboxypeptidase KEX1 OS=Saccharomyces cerevisiae (strain FostersO) GN=KEX1 PE=3 SV=1
unigene58953	NA	NA	NA	1	10	4	26	44	11	onc	2.23976	2.24444	2.25164	2.29684	2.88818	2.57707	3.49307	3.8789	2.79863	4.49922	0.00927783	0.0575464	6.9951	3.78835e-05	0.000774935	2.49588	0.0503963	0.500615	None	UP	None	7	brown				gi|56753185|gb|AAW24802.1| SJCHGC02109 protein [Schistosoma japonicum]
unigene111088	NA	NA	NA	6	8	6	26	36	22	onc	2.44815	2.45261	2.45948	2.7763	2.95884	2.88061	3.63149	3.85606	3.29531	4.84657	0.00069054	0.00791085	6.98348	6.11568e-07	2.42334e-05	2.13691	0.0093806	0.229905	UP	UP	None	1	brown	Q8I1N0		GO:0003677;GO:0046982;GO:0005811;GO:0000786;GO:0005634	sp|Q8I1N0|H2B_DROYA Histone H2B OS=Drosophila yakuba GN=His2B PE=3 SV=3	K11252	KO05034	Alcoholism
unigene3940	NA	NA	NA	16	14	6	38	22	24	onc	2.62444	2.62935	2.63692	3.3225	3.3809	3.0522	4.06535	3.68651	3.51209	5.64357	6.30841e-05	0.0011516	6.97344	6.0906e-07	2.41528e-05	1.32987	0.092919	0.646029	UP	UP	None	4	brown				gi|257206632|emb|CAX82944.1| hypotheticial protein [Schistosoma japonicum]
unigene46802	NA	NA	2	NA	8	8	NA	266	42	onc	1.9355	1.96141	2.45362	1.82148	3.04668	3.10079	1.93459	7.94864	4.26903	2.69382	0.228429	0.486941	6.9716	0.00161621	0.015052	4.27779	0.0331441	0.415253	None	UP	None	7	pink	P06605	NP_524264.1	GO:0005525;GO:0003924;GO:0017022;GO:0005200;GO:0007017;GO:0000281;GO:0005874;GO:0048471	sp|P06605|TBA3_DROME Tubulin alpha-3 chain OS=Drosophila melanogaster GN=alphaTub84D PE=2 SV=1	K07374
unigene15550	NA	NA	NA	8	6	6	40	24	18	onc	2.41302	2.41747	2.42434	2.83497	2.82466	2.84961	3.91159	3.54724	3.15995	4.82088	0.000934283	0.0100113	6.97077	1.06229e-06	3.87223e-05	2.1499	0.0135757	0.2766	UP	UP	None	4	brown	Q9DB98	NP_081479.1		sp|Q9DB98|LENG1_MOUSE Leukocyte receptor cluster member 1 homolog OS=Mus musculus GN=Leng1 PE=2 SV=1
unigene56625	NA	NA	NA	12	NA	4	2	72	2	onc	1.55853	1.56282	1.56936	2.2309	1.5535	1.93865	1.77502	3.11978	1.7025	4.37482	0.0638901	0.22168	6.95423	0.00290566	0.0236555	2.57941	0.208795	0.847994	None	UP	None	7	pink				gi|871259389|ref|XP_005107202.2| PREDICTED: uncharacterized protein LOC101851669 [Aplysia californica]
unigene19137	NA	NA	NA	NA	8	6	30	38	10	onc	2.21978	2.22424	2.23111	2.20212	2.76377	2.68122	3.56136	3.73144	2.73308	4.43746	0.0202497	0.100893	6.94588	0.000222743	0.00323601	2.50842	0.0974284	0.656486	None	UP	None	7	brown	P35979	NP_033102.2	GO:0003723;GO:0019843;GO:0003735;GO:0000027;GO:0006412;GO:0005737;GO:0022625;GO:0070062;GO:0031012;GO:0005925;GO:0016020;GO:0005730;GO:0005634	sp|P35979|RL12_MOUSE 60S ribosomal protein L12 OS=Mus musculus GN=Rpl12 PE=1 SV=2	K02870
unigene24781	NA	NA	NA	2	10	NA	20	26	42	onc	2.2566	2.26075	2.26714	2.37613	2.87441	2.25553	3.29163	3.4579	3.52961	4.12419	0.0254825	0.118664	6.94389	0.000120594	0.00197966	2.8197	0.0486605	0.494456	None	UP	None	1	brown	O35593	NP_067501.2	GO:0061133;GO:0004175;GO:0061578;GO:0046872;GO:0008237;GO:0070628;GO:0036459;GO:0000724;GO:0006303;GO:0070536;GO:0061136;GO:0045471;GO:0031597;GO:0070062;GO:0005634;GO:0022624;GO:0000502;GO:0008541	sp|O35593|PSDE_MOUSE 26S proteasome non-ATPase regulatory subunit 14 OS=Mus musculus GN=Psmd14 PE=1 SV=2	K03030
unigene44955	NA	NA	NA	2	2	NA	24	48	4	onc	1.77409	1.77865	1.78563	1.92289	1.97065	1.77292	3.08431	3.61607	2.04952	2.45271	0.222277	0.479703	6.94293	0.000214827	0.00315515	4.49022	0.00605217	0.186996	None	UP	None	7	brown	A0MSJ1	NP_001074044.1	GO:0005201;GO:0046872;GO:0030282;GO:0048570;GO:0001501;GO:0005581;GO:0005578	sp|A0MSJ1|CRA1B_DANRE Collagen alpha-1(XXVII) chain B OS=Danio rerio GN=col27a1b PE=2 SV=1
unigene46566	NA	NA	NA	3	4	6	14	36	36	onc	2.29995	2.30408	2.31047	2.47695	2.59517	2.738	3.11849	3.71977	3.4571	4.25266	0.00455212	0.0339157	6.94084	1.82252e-06	6.10341e-05	2.68818	0.00425198	0.157679	UP	UP	None	1	brown	Q28FB9	NP_001017027.1	GO:0003723;GO:0006397;GO:0051028;GO:0008380;GO:0005737;GO:0016607	sp|Q28FB9|THOC4_XENTR THO complex subunit 4 OS=Xenopus tropicalis GN=alyref PE=2 SV=1
unigene121870	NA	NA	NA	2	12	2	22	43	14	onc	2.25039	2.25486	2.26173	2.37385	2.97316	2.4306	3.37253	3.85013	2.90466	4.56291	0.00753475	0.0495628	6.9388	3.53025e-05	0.000729447	2.37589	0.0565914	0.525136	UP	UP	None	7	brown	P50346	NP_001238374.1	GO:0042254;GO:0005840	sp|P50346|RLA0_SOYBN 60S acidic ribosomal protein P0 OS=Glycine max PE=1 SV=1	K02941
unigene124351	NA	NA	NA	6	10	2	26	28	30	onc	2.40606	2.41025	2.41672	2.73045	3.00226	2.57276	3.57787	3.62372	3.42509	4.67096	0.00156505	0.0150737	6.93859	1.58658e-06	5.41996e-05	2.26764	0.0122267	0.261704	UP	UP	None	7	brown				gi|226487414|emb|CAX74577.1| quinolinate phosphoribosyltransferase [Schistosoma japonicum]
unigene14486	NA	NA	NA	2	4	4	28	26	30	onc	2.27054	2.27453	2.28069	2.3876	2.56395	2.58351	3.50972	3.45541	3.30558	3.86886	0.00863304	0.0545902	6.93847	8.80491e-07	3.3091e-05	3.06961	0.000635954	0.0587582	None	UP	None	1	brown				gi|76154381|gb|AAX25868.2| SJCHGC06937 protein [Schistosoma japonicum]
unigene103265	NA	NA	NA	6	16	10	26	28	30	onc	2.6139	2.6186	2.62585	2.93219	3.43062	3.23455	3.77537	3.82101	3.6224	5.56004	8.57099e-05	0.00148114	6.93815	7.46098e-07	2.8782e-05	1.37811	0.0852435	0.625894	UP	UP	None	1	brown	24597201	XP_012801301.1	GO:0003743	gi|844874543|ref|XP_012801301.1| Eukaryotic translation initiation factor 4 gamma 3 [Schistosoma haematobium]_x0001_gi|685967665|gb|KGB41527.1| Eukaryotic translation initiation factor 4 gamma 3 [Schistosoma haematobium]
unigene5926	NA	NA	NA	4	2	NA	22	30	32	onc	2.1236	2.12749	2.13348	2.36381	2.28701	2.1226	3.2283	3.43394	3.22495	3.00854	0.0681217	0.231601	6.92686	6.98874e-06	0.000190536	3.91832	0.000771357	0.0662785	None	UP	None	1	brown	8345353	XP_018650332.1		gi|353231292|emb|CCD77710.1| hypothetical protein Smp_184180, partial [Schistosoma mansoni]
unigene41335	NA	NA	NA	4	2	6	22	30	32	onc	2.30297	2.30696	2.31313	2.53183	2.45882	2.7345	3.37499	3.57762	3.37098	4.1127	0.00519881	0.0374871	6.92632	1.0914e-06	3.94769e-05	2.81362	0.00169775	0.102594	UP	UP	None	1	brown	P21522		GO:0003723;GO:0030529;GO:0005634	sp|P21522|ROA1_SCHAM Heterogeneous nuclear ribonucleoprotein A1, A2/B1 homolog OS=Schistocerca americana GN=HNRNP PE=2 SV=1	K12741	KO03015	mRNA surveillance pathway
unigene57275	NA	NA	NA	2	4	4	28	32	20	onc	2.23095	2.23496	2.24115	2.35	2.52852	2.54826	3.48184	3.57168	3.04084	3.87307	0.0109456	0.0648034	6.92026	2.22812e-06	7.2385e-05	3.04719	0.00181754	0.106236	None	UP	None	7	brown				gi|254587300|emb|CAX83707.1| Gag-Pol polyprotein [Schistosoma japonicum]
unigene28646	NA	NA	NA	NA	6	6	32	30	16	onc	2.23815	2.24227	2.24864	2.22185	2.65838	2.68344	3.59232	3.54207	2.93966	4.21652	0.0211904	0.104084	6.90897	0.000115813	0.00191659	2.69245	0.0560339	0.522459	None	UP	None	7	brown	Q25117		GO:0005524;GO:0046933;GO:0015986;GO:0005743;GO:0045261	sp|Q25117|ATPB_HEMPU ATP synthase subunit beta, mitochondrial OS=Hemicentrotus pulcherrimus PE=2 SV=1	K02112
unigene70043	NA	NA	NA	NA	4	12	46	2	36	onc	2.0943	2.09905	2.10634	2.07541	2.42713	2.8999	3.8266	2.29131	3.35433	4.66663	0.0290272	0.129648	6.90552	0.00110001	0.011226	2.23889	0.211253	0.849877	None	UP	None	4	magenta	106152227	XP_013381198.1		gi|919004744|ref|XP_013381198.1| PREDICTED: putative nuclease HARBI1 [Lingula anatina]
CL8675Contig1	14	2	NA	878	610	542	730	750	816	onc	4.72062	3.68409	3.44924	9.0495	8.90895	8.85169	9.24747	9.2739	8.89726	6.65888	2.58875e-33	9.82911e-30	6.90126	1.13283e-35	8.25944e-32	0.242382	0.560492	0.998571	UP	UP	None	1	turquoise	Q9VQP9	NP_608772.3; NP_001259997.1	GO:0016021;GO:0008250	sp|Q9VQP9|OSTC_DROME Putative oligosaccharyltransferase complex subunit CG9662 OS=Drosophila melanogaster GN=CG9662 PE=2 SV=3
unigene55285	NA	NA	NA	6	NA	126	58	2	18	onc	2.02115	2.03518	2.05612	2.59495	2.0044	4.90583	4.43283	2.33564	3.20573	7.72865	0.00094066	0.0100648	6.90095	0.00317425	0.0252737	-0.827701	0.682623	0.998571	UP	UP	None	4	purple	Q9XJ56		GO:0006950;GO:0009415	sp|Q9XJ56|ECP44_DAUCA Phosphoprotein ECPP44 OS=Daucus carota GN=ECPP44 PE=1 SV=1
unigene89956	NA	NA	NA	10	4	4	24	32	24	onc	2.38316	2.38719	2.39341	2.87227	2.66773	2.68695	3.49441	3.68429	3.2634	4.62305	0.00132005	0.0131451	6.89492	9.39903e-07	3.48871e-05	2.27187	0.0070258	0.200033	UP	UP	None	1	brown	Q05519	XP_016858301.1; NP_004759.1; NP_001177916.1; XP_011540729.1; XP_016858302.1	GO:0003723;GO:0031124;GO:0006406;GO:0006397;GO:0000398;GO:0006405;GO:0008380;GO:0006369;GO:0016607;GO:0005654;GO:0005634	sp|Q05519|SRS11_HUMAN Serine/arginine-rich splicing factor 11 OS=Homo sapiens GN=SRSF11 PE=1 SV=1	K12899	KO03040	Spliceosome
unigene43351	NA	NA	NA	NA	8	4	18	28	38	onc	2.2777	2.28165	2.28774	2.26215	2.78882	2.58858	3.22889	3.507	3.45987	4.20036	0.0190835	0.0966558	6.88984	8.52278e-05	0.00149221	2.68948	0.0479874	0.491334	None	UP	None	1	brown	Q86U06	XP_016876902.1; NP_001070819.1; NP_001294973.1; XP_016876896.1; NP_001070820.1; NP_060577.3	GO:0003723;GO:0006397;GO:0016020;GO:0005634	sp|Q86U06|RBM23_HUMAN Probable RNA-binding protein 23 OS=Homo sapiens GN=RBM23 PE=1 SV=1	K13091	KO03040	Spliceosome
unigene40550	NA	NA	NA	NA	6	2	30	24	26	onc	2.17584	2.17968	2.18561	2.16069	2.59159	2.34855	3.47215	3.31676	3.13291	3.59964	0.0445309	0.174474	6.88612	6.8237e-05	0.00124691	3.28648	0.0156412	0.295665	None	UP	None	7	brown	Q6P8G0	NP_989075.1	GO:0098808;GO:0003723;GO:0003743;GO:0002191;GO:0006413;GO:0005852	sp|Q6P8G0|EIF3D_XENTR Eukaryotic translation initiation factor 3 subunit D OS=Xenopus tropicalis GN=eif3d PE=2 SV=1	K03251
unigene104378	NA	NA	NA	6	8	6	22	32	26	onc	2.44112	2.44519	2.45147	2.75816	2.93537	2.85918	3.487	3.73108	3.35773	4.84577	0.000573205	0.00679511	6.88226	6.02953e-07	2.39478e-05	2.03649	0.0095895	0.232029	UP	UP	None	1	brown	O24361		GO:0004298;GO:0051603;GO:0005737;GO:0005634;GO:0019774	sp|O24361|PSB5_SPIOL Proteasome subunit beta type-5 OS=Spinacia oleracea PE=2 SV=1	K02737
unigene130296	NA	NA	NA	4	12	8	26	22	34	onc	2.51116	2.51527	2.52163	2.72735	3.16982	3.02708	3.65328	3.54351	3.58022	5.15019	0.000352632	0.00461119	6.87548	1.3102e-06	4.60847e-05	1.72529	0.0414529	0.459974	UP	UP	None	1	brown	F7ARS3	XP_007493460.1	GO:0030627;GO:0008270;GO:0000395;GO:0000387;GO:0000243;GO:0071010;GO:0005685	sp|F7ARS3|RU1C_MONDO U1 small nuclear ribonucleoprotein C OS=Monodelphis domestica GN=SNRPC PE=3 SV=1
CL18958Contig1	NA	NA	NA	2	34	NA	8	52	16	onc	2.1931	2.1989	2.2078	2.33319	3.67567	2.1916	2.8384	4.0823	2.99306	5.74893	0.00926465	0.0574982	6.86725	0.00182256	0.0165454	1.11832	0.551124	0.998571	None	UP	None	1	pink				gi|76152832|gb|AAX24508.2| SJCHGC02890 protein [Schistosoma japonicum]
unigene52336	NA	NA	NA	2	10	NA	22	32	24	onc	2.21424	2.21814	2.22417	2.33269	2.82508	2.21324	3.2988	3.54775	3.12086	4.12444	0.0278586	0.126174	6.85763	0.000188142	0.00283334	2.73318	0.06268	0.548823	None	UP	None	7	brown	Q64213		GO:0042802;GO:0045131;GO:0003723;GO:0008270;GO:0033327;GO:0030238;GO:0000398;GO:0048662;GO:0030575;GO:0050810;GO:0006355;GO:0006351;GO:0005737;GO:0016604;GO:0005634;GO:0005681	sp|Q64213|SF01_MOUSE Splicing factor 1 OS=Mus musculus GN=Sf1 PE=1 SV=6	K13095	KO03040	Spliceosome
unigene67738	NA	NA	NA	66	12	8	30	20	28	onc	2.75486	2.76149	2.77166	4.45011	3.4865	3.33186	4.10568	3.82595	3.79909	6.7751	7.63523e-06	0.00019798	6.8318	6.39054e-06	0.000176969	0.0567035	0.953146	0.998571	UP	UP	None	7	yellow	Q8N371	NP_079049.2; NP_001138820.1	GO:0003682;GO:0032452;GO:0051864;GO:0046872;GO:0000086;GO:0070544;GO:0045893;GO:0006351;GO:0005829;GO:0005654;GO:0005634	sp|Q8N371|KDM8_HUMAN Lysine-specific demethylase 8 OS=Homo sapiens GN=KDM8 PE=1 SV=1	K10277	KO03030	DNA replication
unigene122138	NA	NA	NA	NA	6	8	20	38	16	onc	2.23746	2.24143	2.24754	2.22185	2.65088	2.78361	3.26185	3.69567	2.92869	4.44966	0.0175614	0.0906218	6.8265	0.000214261	0.00314773	2.37684	0.105055	0.676765	None	UP	None	1	brown	Q9H0I9	NP_115512.3	GO:0046872;GO:0004802;GO:0008152;GO:0005737	sp|Q9H0I9|TKTL2_HUMAN Transketolase-like protein 2 OS=Homo sapiens GN=TKTL2 PE=2 SV=1	K00615
unigene101139	NA	NA	NA	14	4	NA	6	60	4	onc	1.79841	1.80284	1.80963	2.54242	2.14781	1.79726	2.31468	3.58772	2.06566	4.5066	0.0386183	0.157568	6.82119	0.00154812	0.014575	2.31458	0.208547	0.847994	None	UP	None	7	pink	Q8VCZ9	NP_062419.2	GO:0071949;GO:0016645;GO:0004657;GO:0010133;GO:0005743;GO:0005739	sp|Q8VCZ9|PROD2_MOUSE Probable proline dehydrogenase 2 OS=Mus musculus GN=Prodh2 PE=1 SV=1	K11394	KO00330	Arginine and proline metabolism
unigene37546	NA	NA	NA	2	NA	32	62	2	6	onc	1.8141	1.82013	1.82932	1.97683	1.80701	3.3602	3.77156	2.05042	2.24154	5.76338	0.0175062	0.0903959	6.81558	0.00485732	0.0349997	1.0522	0.620818	0.998571	None	UP	None	4	purple	Q39195	NP_001319602.1	GO:0015979;GO:0009535;GO:0009523	sp|Q39195|PST2_ARATH Photosystem II 5 kDa protein, chloroplastic OS=Arabidopsis thaliana GN=PSBT PE=3 SV=2
unigene63963	NA	NA	NA	2	12	2	16	36	24	onc	2.49216	2.49406	2.49704	2.56971	3.0159	2.60525	3.18059	3.54996	3.19104	4.56198	0.00610388	0.0423608	6.81469	3.0232e-05	0.00064397	2.25272	0.0575823	0.529188	UP	UP	None	7	brown	O17915	NP_499369.1	GO:0005525;GO:0003924;GO:0007049;GO:0051301;GO:0009792;GO:0048477;GO:0006606;GO:0000054;GO:0000777;GO:0005737;GO:0005634	sp|O17915|RAN_CAEEL GTP-binding nuclear protein ran-1 OS=Caenorhabditis elegans GN=ran-1 PE=1 SV=1	K07936
unigene84739	NA	NA	NA	2	2	16	30	26	18	onc	2.33212	2.33627	2.34268	2.44837	2.48918	3.20929	3.61694	3.51516	3.0766	4.9581	0.00408336	0.0313754	6.81391	6.52543e-05	0.00120361	1.85581	0.144916	0.761578	UP	UP	None	7	brown	O02649	NP_511115.2; NP_727489.1	GO:0005524;GO:0044183;GO:0051082;GO:0006458;GO:0008637;GO:0034605;GO:0061077;GO:0007005;GO:0045041;GO:0042026;GO:0006626;GO:0030431;GO:0005829;GO:0005743;GO:0005759;GO:0005739	sp|O02649|CH60_DROME 60 kDa heat shock protein, mitochondrial OS=Drosophila melanogaster GN=Hsp60 PE=1 SV=3	K04077
unigene16366	NA	NA	NA	NA	12	4	18	38	18	onc	2.25303	2.25703	2.26321	2.23726	2.94763	2.56793	3.21335	3.71101	3.00257	4.61503	0.016103	0.0851969	6.81327	0.000318744	0.00430933	2.19824	0.148718	0.767886	None	UP	None	7	brown	O00370		GO:0046872;GO:0003964;GO:0009036;GO:0006310;GO:0090305;GO:0032199;GO:0032197	sp|O00370|LORF2_HUMAN LINE-1 retrotransposable element ORF2 protein OS=Homo sapiens PE=1 SV=1
unigene23972	NA	NA	NA	8	16	NA	18	38	18	onc	2.34385	2.34808	2.35461	2.76606	3.18442	2.34276	3.3016	3.79858	3.09069	5.0738	0.0070114	0.0470593	6.81318	0.00025967	0.00365004	1.73937	0.23886	0.882059	UP	UP	None	7	brown	Q5UNS9	YP_003987191.1	GO:0019012	sp|Q5UNS9|COLL7_MIMIV Collagen-like protein 7 OS=Acanthamoeba polyphaga mimivirus GN=MIMI_L669 PE=4 SV=1
unigene21552	NA	NA	NA	2	2	4	26	38	6	onc	1.99449	1.99837	2.00436	2.12283	2.16501	2.33047	3.24333	3.5153	2.33757	3.55304	0.0402541	0.162348	6.80726	4.36654e-05	0.000865926	3.25422	0.0110612	0.249197	None	UP	None	7	brown	Q19749	NP_506579.1	GO:0004742;GO:0006096;GO:0005759;GO:0045254	sp|Q19749|ODP2_CAEEL Dihydrolipoyllysine-residue acetyltransferase component of pyruvate dehydrogenase complex, mitochondrial OS=Caenorhabditis elegans GN=F23B12.5 PE=1 SV=1	K00627
unigene104641	NA	NA	NA	22	20	14	38	12	26	onc	2.74201	2.74717	2.75513	3.60021	3.68862	3.52935	4.17372	3.45653	3.66858	6.30369	6.87498e-06	0.000180914	6.80228	1.1378e-06	4.08724e-05	0.498591	0.521287	0.998571	UP	UP	None	5	turquoise				gi|762128968|ref|XP_011447597.1| PREDICTED: uncharacterized protein LOC105342371 [Crassostrea gigas]
unigene50677	NA	NA	NA	2	6	NA	14	36	26	onc	2.09042	2.09406	2.09967	2.21092	2.50734	2.08948	2.91403	3.51565	3.04955	3.51408	0.0533653	0.197349	6.80174	0.000104923	0.0017714	3.28765	0.0185092	0.319664	None	UP	None	1	brown	P52293	NP_034785.1	GO:0042826;GO:0008139;GO:0008565;GO:0070491;GO:0003723;GO:0006607;GO:0006606;GO:0005829;GO:0016020;GO:0005643;GO:0005654	sp|P52293|IMA1_MOUSE Importin subunit alpha-1 OS=Mus musculus GN=Kpna2 PE=1 SV=2	K15043	KO05164	Influenza A
unigene66027	NA	NA	2	76	8	8	75	52	182	onc	2.82979	2.84962	3.19154	5.16802	3.61706	3.66137	5.48096	5.12235	5.98574	4.951	0.000369366	0.00477713	6.79626	9.01925e-07	3.3698e-05	1.84526	0.0556704	0.520896	UP	UP	None	1	yellow	Q8N2E2	XP_005249698.1; NP_001129396.1	GO:0005576	sp|Q8N2E2|VWDE_HUMAN von Willebrand factor D and EGF domain-containing protein OS=Homo sapiens GN=VWDE PE=2 SV=4
CL8887Contig1	NA	NA	NA	4	16	2	12	50	8	onc	2.1731	2.17757	2.18445	2.4235	3.06471	2.35786	2.95522	3.91478	2.6094	5.0052	0.00554109	0.0394142	6.79346	0.000142821	0.00226363	1.78826	0.194074	0.831843	UP	UP	None	7	pink				gi|226468996|emb|CAX76526.1| hypothetical protein [Schistosoma japonicum]
unigene122359	NA	NA	NA	2	2	2	16	46	8	onc	1.8914	1.89525	1.90119	2.02433	2.06725	2.08088	2.84989	3.58936	2.33927	3.10174	0.0752061	0.246845	6.7926	3.81098e-05	0.000777693	3.69087	0.00439735	0.160044	None	UP	None	7	pink	P08572	NP_001837.2	GO:0005201;GO:0001525;GO:0071560;GO:0030574;GO:0038063;GO:0035987;GO:0030198;GO:0016525;GO:0006351;GO:0005587;GO:0005788;GO:0070062;GO:0031012;GO:0005576	sp|P08572|CO4A2_HUMAN Collagen alpha-2(IV) chain OS=Homo sapiens GN=COL4A2 PE=1 SV=4
unigene33996	NA	NA	NA	2	6	NA	32	22	18	onc	2.09016	2.0937	2.09915	2.2092	2.50225	2.08925	3.42304	3.16688	2.83802	3.51407	0.0530999	0.196737	6.77164	0.000110619	0.00184741	3.25757	0.0193973	0.327116	None	UP	None	7	brown				gi|56752815|gb|AAW24619.1| SJCHGC02803 protein [Schistosoma japonicum]_x0001_gi|119655857|gb|ABL86196.1| unknown [Schistosoma japonicum]_x0001_gi|257206704|emb|CAX82980.1| hypothetical protein [Schistosoma japonicum]
unigene632	NA	NA	NA	8	12	4	NA	36	44	onc	2.21721	2.22154	2.22823	2.65984	2.9385	2.54632	2.21706	3.67742	3.55033	5.09151	0.012081	0.069598	6.76458	0.000782593	0.00866968	1.67307	0.31357	0.941589	None	UP	None	1	brown	Q75JP5	XP_645312.1		sp|Q75JP5|Y2471_DICDI Calponin homology domain-containing protein DDB_G0272472 OS=Dictyostelium discoideum GN=DDB_G0272472 PE=4 SV=1
unigene8356	NA	NA	NA	10	12	6	26	32	12	onc	2.4629	2.467	2.47333	2.94417	3.12708	2.87962	3.61316	3.74996	2.99664	5.31095	0.000361939	0.00470972	6.76399	4.40889e-06	0.000129469	1.45304	0.11678	0.705713	UP	UP	None	7	brown				gi|56755101|gb|AAW25730.1| SJCHGC05319 protein [Schistosoma japonicum]
unigene117945	NA	NA	NA	2	2	6	22	22	32	onc	2.21621	2.21964	2.22496	2.3285	2.36634	2.63286	3.25845	3.25481	3.25471	3.88792	0.0112905	0.06625	6.76245	4.69247e-06	0.000136151	2.87453	0.00396454	0.153018	None	UP	None	1	brown				gi|226468258|emb|CAX69806.1| Nanos homolog 1 [Schistosoma japonicum]_x0001_gi|226482574|emb|CAX73886.1| Nanos homolog 1 [Schistosoma japonicum]
unigene81916	NA	NA	NA	NA	2	8	14	30	32	onc	2.16835	2.17191	2.17742	2.15433	2.32334	2.70291	2.971	3.43467	3.22988	3.97831	0.0356516	0.149196	6.76148	0.000258432	0.00364068	2.78316	0.0621592	0.546932	None	UP	None	1	brown	Q8R081	NP_796275.3; XP_006539621.1	GO:0003730;GO:1990715;GO:0097157;GO:0003723;GO:0044212;GO:0034198;GO:0007623;GO:0006397;GO:0048025;GO:1902416;GO:0045727;GO:0000381;GO:1901652;GO:0005829;GO:0070062;GO:0030529;GO:0016020;GO:0005654;GO:0005634;GO:0048471;GO:0045120;GO:0035770	sp|Q8R081|HNRPL_MOUSE Heterogeneous nuclear ribonucleoprotein L OS=Mus musculus GN=Hnrnpl PE=1 SV=2
unigene24027	NA	NA	NA	24	16	6	20	14	46	onc	2.65358	2.65809	2.66505	3.53983	3.4537	3.06468	3.62976	3.427	3.92005	5.968	3.00621e-05	0.000623237	6.75829	2.05196e-06	6.77398e-05	0.790289	0.34002	0.956351	UP	UP	None	4	yellow	Q02505	NP_005951.1	GO:0030197;GO:0005201;GO:0016266;GO:0002223;GO:0005576;GO:0005796;GO:0016021;GO:0005886	sp|Q02505|MUC3A_HUMAN Mucin-3A OS=Homo sapiens GN=MUC3A PE=2 SV=2
unigene100289	NA	NA	NA	4	8	4	14	38	20	onc	2.27147	2.27517	2.28088	2.49539	2.77065	2.57447	3.0643	3.69313	3.05098	4.53507	0.00310598	0.0256051	6.75378	6.77101e-06	0.000185882	2.21871	0.0259733	0.374592	UP	UP	None	7	brown	Q54PN7	XP_638617.1	GO:0005524;GO:0036402;GO:0017025;GO:0045899;GO:0030433;GO:0031597;GO:0031595;GO:0045335;GO:0008540	sp|Q54PN7|PRS6A_DICDI 26S protease regulatory subunit 6A homolog OS=Dictyostelium discoideum GN=psmC3 PE=1 SV=1	K03065
unigene58952	NA	NA	NA	1	8	4	12	42	17	onc	2.15313	2.15689	2.16269	2.20816	2.67212	2.4692	2.89325	3.69114	2.87647	4.29087	0.0121843	0.0700408	6.75356	5.53375e-05	0.00105304	2.46269	0.0494248	0.497258	None	UP	None	7	brown				gi|56753185|gb|AAW24802.1| SJCHGC02109 protein [Schistosoma japonicum]
unigene15689	NA	NA	NA	4	4	6	16	36	20	onc	2.25269	2.2563	2.26188	2.47573	2.53546	2.6731	3.11479	3.63201	3.02947	4.34524	0.00398371	0.0307988	6.75354	4.30028e-06	0.000126717	2.4083	0.0119558	0.25915	UP	UP	None	1	brown	Q921W0	NP_663581.1	GO:0042802;GO:0019904;GO:0042803;GO:0051301;GO:0000920;GO:0016458;GO:0007076;GO:0007080;GO:0045014;GO:0045892;GO:0006997;GO:0015031;GO:0010824;GO:1901673;GO:0006351;GO:0007034;GO:0016192;GO:0000794;GO:0005769;GO:0012505;GO:0000815;GO:0070062;GO:0005815;GO:0016363	sp|Q921W0|CHM1A_MOUSE Charged multivesicular body protein 1a OS=Mus musculus GN=Chmp1a PE=1 SV=1	K12197	KO04217	Necroptosis
unigene54733	NA	NA	NA	2	8	4	28	18	28	onc	2.28767	2.29119	2.29664	2.39812	2.77546	2.58315	3.47678	3.19844	3.23704	4.37122	0.00422337	0.0321722	6.746	5.93182e-06	0.000166433	2.37478	0.0161927	0.299834	UP	UP	None	4	brown				gi|226487414|emb|CAX74577.1| quinolinate phosphoribosyltransferase [Schistosoma japonicum]
unigene78579	NA	NA	NA	14	44	26	22	18	36	onc	2.84834	2.85507	2.8654	3.51781	4.39983	4.06818	3.96786	3.83753	4.03959	6.96554	6.78184e-07	2.54123e-05	6.73652	1.59964e-06	5.45727e-05	-0.229016	0.768867	0.998571	UP	UP	None	5	turquoise	P0C872	NP_001108109.1		sp|P0C872|JMJD7_MOUSE JmjC domain-containing protein 7 OS=Mus musculus GN=Jmjd7 PE=2 SV=1
unigene43350	NA	NA	NA	NA	12	2	24	16	36	onc	2.23598	2.23958	2.24513	2.22186	2.90736	2.40042	3.34343	3.09687	3.35936	4.41112	0.0228056	0.109776	6.73514	0.000416988	0.00529935	2.32402	0.133193	0.739174	None	UP	None	4	brown	Q86U06	XP_016876902.1; NP_001070819.1; NP_001294973.1; XP_016876896.1; NP_001070820.1; NP_060577.3	GO:0003723;GO:0006397;GO:0016020;GO:0005634	sp|Q86U06|RBM23_HUMAN Probable RNA-binding protein 23 OS=Homo sapiens GN=RBM23 PE=1 SV=1	K13091	KO03040	Spliceosome
unigene90792	NA	NA	NA	NA	6	2	22	18	36	onc	2.14043	2.14378	2.14896	2.12728	2.53799	2.30474	3.19208	3.06746	3.26364	3.60029	0.0461304	0.178647	6.7351	0.000112698	0.00187598	3.13481	0.0229757	0.353454	None	UP	None	1	brown	P62205	NP_998844.1	GO:0005524;GO:0004674;GO:0051301;GO:0031572;GO:0000278;GO:0071168;GO:0006468;GO:0005813;GO:0005737;GO:0000776;GO:0030496;GO:0005634;GO:0005819	sp|P62205|PLK1_XENTR Serine/threonine-protein kinase PLK1 OS=Xenopus tropicalis GN=plk1 PE=2 SV=1
unigene31664	NA	NA	NA	8	2	72	50	2	18	onc	2.26749	2.27649	2.29017	2.84329	2.49041	4.63118	4.31614	2.51306	3.25072	7.01653	0.000481823	0.00589862	6.73088	0.00081935	0.00898758	-0.285651	0.861527	0.998571	UP	UP	None	4	purple				gi|7489327|pir||S71562 drought-induced protein SDi-6 - common sunflower (fragment)
unigene95105	NA	NA	NA	NA	6	6	26	26	18	onc	2.21521	2.21871	2.22412	2.20146	2.61123	2.63503	3.37153	3.36766	2.93749	4.21631	0.0207995	0.102734	6.72695	0.000167627	0.00258231	2.51065	0.0735293	0.587989	None	UP	None	7	brown	Q5R546	NP_001126846.1	GO:0005524;GO:0046933;GO:0015986;GO:0005753;GO:0005886;GO:0045261	sp|Q5R546|ATPA_PONAB ATP synthase subunit alpha, mitochondrial OS=Pongo abelii GN=ATP5A1 PE=2 SV=1	K02111
CL1284Contig2	2	2	NA	NA	68	12	44	186	322	onc	2.95304	2.99541	2.66975	2.4476	5.47248	3.91707	5.11505	6.66034	6.85025	4.12034	0.00661211	0.0450376	6.71809	8.67988e-06	0.000228584	2.59776	0.0508277	0.501401	UP	UP	None	1	brown	105344626	XP_011450741.1	GO:0016021	gi|762135005|ref|XP_011450741.1| PREDICTED: lens fiber membrane intrinsic protein-like [Crassostrea gigas]_x0001_gi|405958963|gb|EKC25041.1| Epithelial membrane protein 2 [Crassostrea gigas]
unigene25645	NA	NA	NA	6	2	38	12	30	32	onc	2.48425	2.48959	2.49782	2.8334	2.65087	3.98745	3.25566	3.82085	3.60724	6.16287	0.000462909	0.00572096	6.7169	0.00013135	0.00211341	0.554023	0.674458	0.998571	UP	UP	None	1	turquoise				gi|762070277|ref|XP_011441394.1| PREDICTED: uncharacterized protein LOC105338077 [Crassostrea gigas]
CL9175Contig1	18	NA	2	4	4	6	82	2077	8	onc	4.16851	1.9417	2.55063	2.46607	2.69688	3.06685	5.97982	10.0969	2.94281	-0.73317	0.70326	0.864855	6.711	0.000374837	0.00487775	7.44417	8.61882e-05	0.0177037	None	UP	UP	7	pink				gi|926638970|ref|XP_013785525.1| PREDICTED: uncharacterized protein LOC106469570 [Limulus polyphemus]
CL24725Contig1	NA	NA	NA	NA	4	2	16	38	14	onc	1.97274	1.97616	1.98144	1.95928	2.27389	2.14772	2.87682	3.44783	2.61201	3.1876	0.0891817	0.27517	6.70871	0.000184586	0.00279463	3.52111	0.0165523	0.303346	None	UP	None	7	brown	Q40195		GO:0005525;GO:0003924;GO:0005886	sp|Q40195|RB11E_LOTJA Ras-related protein Rab11E OS=Lotus japonicus GN=RAB11E PE=2 SV=1	K07904
unigene63707	NA	NA	NA	4	4	4	30	10	34	onc	2.19527	2.19865	2.20387	2.41638	2.47517	2.49375	3.43916	2.81303	3.27082	4.10239	0.00667461	0.0453453	6.70585	4.63159e-06	0.000134614	2.60346	0.00690728	0.198925	UP	UP	None	4	brown	8343630	XP_018651620.1		gi|353231657|emb|CCD79012.1| hypothetical protein Smp_158930 [Schistosoma mansoni]
CL167Contig5	2	25	NA	186	64	2	654	NA	3515	onc	2.86673	4.90715	2.58719	6.81621	5.81103	2.84891	8.83949	2.43422	10.5065	2.7285	0.26788	0.534634	6.70528	0.00643449	0.0430628	3.97678	0.104095	0.674703	None	UP	None	4	cyan				gi|488472575|ref|WP_002516245.1| adhesin [Propionibacterium acnes]_x0001_gi|289158810|gb|EFD07010.1| hypothetical protein HMPREF9207_1736 [Propionibacterium acnes J165]
unigene107280	NA	2	NA	87	67	2	86	26	170	onc	2.86461	3.18914	2.91893	5.3706	5.35865	3.1481	5.69357	4.57057	5.99581	5.84508	0.00012985	0.00207246	6.70448	1.10613e-05	0.000279474	0.859398	0.450373	0.997568	UP	UP	None	5	yellow	Q9NPC3	NP_878269.1; NP_878272.1; NP_067001.3	GO:0046872;GO:0061630;GO:0001825;GO:0051026;GO:0016567;GO:0007131;GO:0007286;GO:0000795	sp|Q9NPC3|CIP1_HUMAN E3 ubiquitin-protein ligase CCNB1IP1 OS=Homo sapiens GN=CCNB1IP1 PE=1 SV=1	K10639	KO04120	Ubiquitin mediated proteolysis
unigene122361	NA	NA	NA	NA	14	12	10	52	2	onc	2.09712	2.10185	2.10912	2.07834	2.94618	2.90066	2.81547	3.92041	2.22308	5.34344	0.0163918	0.0862752	6.70446	0.00248676	0.0209988	1.36102	0.473093	0.998571	None	UP	None	7	pink	Q37546	NP_008248.1	GO:0008137;GO:0016021;GO:0005743;GO:0070469	sp|Q37546|NU1M_LUMTE NADH-ubiquinone oxidoreductase chain 1 OS=Lumbricus terrestris GN=ND1 PE=3 SV=1	K03878
unigene75780	NA	NA	NA	NA	16	8	18	26	28	onc	2.41292	2.4167	2.42255	2.39809	3.21127	2.92614	3.32465	3.54583	3.35933	5.21133	0.00566339	0.0401322	6.70071	0.000339207	0.00453433	1.48938	0.314207	0.942391	UP	UP	None	1	brown				gi|226477864|emb|CAX72639.1| hypotheticial protein [Schistosoma japonicum]
unigene78710	NA	NA	NA	6	NA	10	30	18	22	onc	2.25825	2.26178	2.26723	2.57495	2.25416	2.87085	3.50171	3.17559	3.07813	4.5387	0.0129423	0.0731561	6.69933	0.000195885	0.00293006	2.16063	0.12437	0.719401	None	UP	None	1	brown				gi|254587302|emb|CAX83708.1| Gag-Pol polyprotein [Schistosoma japonicum]
unigene77814	NA	NA	NA	2	6	2	16	36	16	onc	2.10648	2.10987	2.11511	2.22275	2.50983	2.27347	2.97997	3.4996	2.78279	3.86375	0.0174982	0.0903922	6.69271	2.05087e-05	0.00046707	2.82896	0.0126198	0.265933	None	UP	None	7	brown	P41759		GO:0005524;GO:0004618;GO:0006096;GO:0016310	sp|P41759|PGK_SCHMA Phosphoglycerate kinase OS=Schistosoma mansoni GN=PGK PE=1 SV=1	K00927
unigene101259	2	NA	NA	60	6	10	84	30	156	onc	3.07036	2.81381	2.83982	4.85356	3.41087	3.72717	5.48855	4.53809	5.72113	4.77564	0.000698586	0.00798238	6.68844	1.79529e-06	6.02013e-05	1.91281	0.0467181	0.485002	UP	UP	None	1	yellow	Q16928		GO:0005524;GO:0016887;GO:0031409;GO:0006810;GO:0016021	sp|Q16928|WHITE_ANOAL Protein white OS=Anopheles albimanus GN=W PE=3 SV=1	K21396
unigene110765	NA	NA	NA	24	28	24	30	16	24	onc	2.84461	2.85052	2.85963	3.76799	4.02117	3.96639	4.12895	3.7262	3.74024	6.77415	4.01365e-07	1.62987e-05	6.68083	5.88324e-07	2.34764e-05	-0.093321	0.886657	0.998571	UP	UP	None	5	turquoise	106612949	XP_014070138.1		gi|929117240|ref|XP_014070138.1| PREDICTED: mucin-5AC-like, partial [Salmo salar]
CL23430Contig1	NA	2	NA	4	NA	10	10	212	2	onc	1.63161	2.0464	1.67407	2.12552	1.61083	2.83281	2.84441	5.02616	1.86381	2.53625	0.223296	0.480899	6.67465	0.00113011	0.011453	4.13841	0.0226717	0.350814	None	UP	None	7	pink	Q03751	NP_001287144.1; NP_730713.1; NP_730714.2; NP_524213.1	GO:0006887;GO:1903035;GO:0070050;GO:0006457;GO:1900073;GO:0016079;GO:0005886;GO:0008021;GO:0043195;GO:0061176;GO:0061177	sp|Q03751|CSP_DROME Cysteine string protein OS=Drosophila melanogaster GN=Csp PE=1 SV=1
CL19844Contig1	NA	NA	NA	27	26	30	14	28	29	onc	2.86903	2.87526	2.88485	3.87387	4.00857	4.1545	3.69002	4.11419	3.88858	6.90291	1.92793e-07	8.64089e-06	6.66918	5.09588e-07	2.06575e-05	-0.233727	0.711893	0.998571	UP	UP	None	5	turquoise	8577862			gi|309365746|emb|CAP22394.2| Protein CBG01084 [Caenorhabditis briggsae]
unigene66564	NA	NA	NA	4	4	2	20	24	26	onc	2.17766	2.18081	2.18568	2.39346	2.45074	2.33552	3.1424	3.2504	3.07371	3.81446	0.00958981	0.0590534	6.66768	2.24789e-06	7.28441e-05	2.85322	0.00153465	0.0989022	None	UP	None	1	brown	P97310	NP_032590.2	GO:0005524;GO:0003678;GO:0003688;GO:0019899;GO:0042393;GO:0046872;GO:0006915;GO:0007049;GO:0071353;GO:0090102;GO:0006270;GO:0006268;GO:0006334;GO:0000785;GO:0005737;GO:0005829;GO:0042555;GO:0015630;GO:0000784;GO:0005664;GO:0005654;GO:0005634	sp|P97310|MCM2_MOUSE DNA replication licensing factor MCM2 OS=Mus musculus GN=Mcm2 PE=1 SV=3
unigene129106	NA	NA	NA	4	2	NA	58	2	2	onc	1.27418	1.27693	1.28113	1.5353	1.45202	1.27346	2.52574	1.46634	1.40597	2.97349	0.205432	0.458973	6.66507	0.00335828	0.0263931	3.69158	0.0702131	0.577977	None	UP	None	4	brown	P02459	NP_001001135.2	GO:0005201;GO:0042802;GO:0046872;GO:0042289;GO:0048407;GO:0001502;GO:0060351;GO:0071773;GO:0007417;GO:0002062;GO:0030199;GO:0060272;GO:0001958;GO:0030198;GO:0003007;GO:0042472;GO:0060174;GO:2001240;GO:0030903;GO:0071599;GO:0060021;GO:0006029;GO:0010468;GO:0007605;GO:0001894;GO:0007601;GO:0005604;GO:0005585;GO:0005737;GO:0005576;GO:0005615	sp|P02459|CO2A1_BOVIN Collagen alpha-1(II) chain OS=Bos taurus GN=COL2A1 PE=1 SV=4
unigene67725	NA	NA	NA	2	NA	6	30	30	2	onc	1.85495	1.85854	1.86408	1.98568	1.85078	2.32425	3.21122	3.20702	1.97847	3.58544	0.0951847	0.286763	6.66049	0.00149363	0.0141798	3.07506	0.0885315	0.633696	None	UP	None	7	brown	Q61880	NP_034189.1	GO:0005524;GO:0016887;GO:0008094;GO:0003690;GO:0000400;GO:0000150;GO:0003697;GO:0000730;GO:0007276;GO:0007141;GO:0006312;GO:0001556;GO:0001541;GO:0007131;GO:0010212;GO:0007286;GO:0007283;GO:0042148;GO:0007129;GO:0005694;GO:0000781;GO:0000794;GO:0005654;GO:0005634	sp|Q61880|DMC1_MOUSE Meiotic recombination protein DMC1/LIM15 homolog OS=Mus musculus GN=Dmc1 PE=1 SV=1	K10872	KO04113	Meiosis - yeast
unigene121494	NA	NA	NA	4	6	NA	26	20	22	onc	2.13374	2.1369	2.14178	2.353	2.52259	2.13293	3.27276	3.10538	2.94741	3.79494	0.029251	0.130376	6.65203	8.03511e-05	0.00142145	2.85709	0.0271859	0.382317	None	UP	None	7	brown				gi|56757479|gb|AAW26907.1| SJCHGC09493 protein [Schistosoma japonicum]_x0001_gi|226474372|emb|CAX71672.1| Proteinase inhibitor I32, inhibitor of apoptosis,domain-containing protein [Schistosoma japonicum]_x0001_gi|226474376|emb|CAX71674.1| Proteinase inhibitor I32, inhibitor of apoptosis,domain-containing protein [Schistosoma japonicum]_x0001_gi|226474380|emb|CAX71676.1| Proteinase inhibitor I32,…
unigene23480	NA	NA	NA	2	2	2	6	44	16	onc	1.82939	1.8328	1.83806	1.95848	1.99936	2.01237	2.29872	3.45743	2.55776	3.102	0.0778885	0.252681	6.64577	6.70962e-05	0.00123102	3.54377	0.00719767	0.201358	None	UP	None	7	pink	P85834	NP_001099765.1	GO:0005525;GO:0003924;GO:0003723;GO:0003746;GO:0045471;GO:0006414;GO:0070062;GO:0016020;GO:0005743;GO:0042645;GO:0005739;GO:0043209	sp|P85834|EFTU_RAT Elongation factor Tu, mitochondrial OS=Rattus norvegicus GN=Tufm PE=1 SV=1	K02358
unigene33044	NA	NA	NA	NA	24	2	2	52	10	onc	1.92266	1.9275	1.93492	1.90337	3.15587	2.12993	2.13363	3.81305	2.49865	5.30464	0.023866	0.11332	6.6449	0.00448655	0.0329847	1.34027	0.510899	0.998571	None	UP	None	7	pink				gi|226489216|emb|CAX75752.1| Beta-arrestin-1 (Arrestin beta 1) [Schistosoma japonicum]
unigene67562	NA	NA	NA	2	4	6	18	30	18	onc	2.18778	2.191	2.19597	2.29809	2.46248	2.59665	3.09581	3.41286	2.89345	4.1584	0.00766842	0.0502493	6.63121	1.20854e-05	0.0003008	2.47281	0.017116	0.307612	None	UP	None	1	brown	P42168	NP_497818.1	GO:0005524;GO:0004674;GO:0018105;GO:0006909;GO:0032436;GO:0008360;GO:0016055;GO:0060069;GO:0005813;GO:0005737;GO:0005634	sp|P42168|KC1A_CAEEL Casein kinase I isoform alpha OS=Caenorhabditis elegans GN=kin-19 PE=3 SV=1	K08957
unigene87352	NA	NA	NA	22	2	6	14	24	32	onc	2.4236	2.42721	2.43278	3.24383	2.56674	2.82463	3.1828	3.48608	3.43163	5.28951	0.000825375	0.00906481	6.62462	2.371e-05	0.00052863	1.33511	0.212208	0.850948	UP	UP	None	1	yellow	P98164	NP_004516.2	GO:0005509;GO:0051087;GO:0008144;GO:0042954;GO:0005041;GO:0017124;GO:0035258;GO:0035904;GO:0008283;GO:0060982;GO:0006897;GO:1904447;GO:0030900;GO:0006629;GO:0008584;GO:0061024;GO:0030001;GO:0030514;GO:0001843;GO:0140058;GO:0003148;GO:0050769;GO:0070447;GO:0061156;GO:0006898;GO:0001523;GO:0003139;GO:0007605;GO:0060068;GO:0003223;GO:0003281;GO:0042359;GO:0016324;GO:0030424;GO:0031526;GO:0005905;GO:…	sp|P98164|LRP2_HUMAN Low-density lipoprotein receptor-related protein 2 OS=Homo sapiens GN=LRP2 PE=1 SV=3	K06233
unigene60977	NA	NA	NA	2	NA	10	18	2	58	onc	1.92619	1.92982	1.93542	2.0541	1.92198	2.6005	2.92827	2.11068	3.47405	4.20822	0.0536252	0.198048	6.61999	0.00208073	0.0183383	2.41177	0.190798	0.829318	None	UP	None	4	cyan	P38020	WP_010232112.1	GO:0003677;GO:0030261	sp|P38020|HCT2_CHLMU Histone H1-like protein HC2 OS=Chlamydia muridarum (strain MoPn / Nigg) GN=hctB PE=2 SV=1
unigene14436	NA	NA	NA	2	10	2	10	40	14	onc	2.08845	2.09189	2.09722	2.20632	2.69168	2.25767	2.73099	3.57273	2.71009	4.36632	0.0123042	0.0705548	6.6136	0.000111308	0.00185588	2.24728	0.0835108	0.620256	None	UP	None	7	pink	P00504	NP_990652.1	GO:0004069;GO:0047801;GO:0080130;GO:0030170;GO:0006103;GO:0006532;GO:0006531;GO:0006520;GO:0006094;GO:0006536;GO:0006114;GO:0005829	sp|P00504|AATC_CHICK Aspartate aminotransferase, cytoplasmic OS=Gallus gallus GN=GOT1 PE=1 SV=3	K14454	KO04144	Endocytosis
unigene115505	NA	NA	NA	NA	2	4	2	56	2	onc	1.29904	1.30176	1.30592	1.28815	1.4751	1.63614	1.4904	2.54492	1.42936	3.23321	0.174853	0.416298	6.60948	0.00442302	0.0326258	3.37627	0.104397	0.675286	None	UP	None	7	pink	Q64542	XP_008767671.1; XP_008767672.1; XP_008767669.1; XP_008767668.1; XP_008767670.1; NP_001005871.1	GO:0005524;GO:0005388;GO:0005516;GO:0046872;GO:0050998;GO:0036487;GO:0030165;GO:0019901;GO:0030346;GO:0097110;GO:1901660;GO:0070588;GO:0006816;GO:0006874;GO:0071872;GO:0030317;GO:0021766;GO:1901205;GO:1900082;GO:0070885;GO:1903243;GO:1903249;GO:0045019;GO:0010751;GO:0051001;GO:0098736;GO:0003407;GO:2000481;GO:0033138;GO:1902806;GO:0006357;GO:0051599;GO:0007283;GO:0016323;GO:0005887;GO:0043231;GO:…	sp|Q64542|AT2B4_RAT Plasma membrane calcium-transporting ATPase 4 OS=Rattus norvegicus GN=Atp2b4 PE=2 SV=1	K05850
unigene35349	NA	NA	NA	NA	2	2	4	54	2	onc	1.29006	1.29268	1.29669	1.2796	1.46396	1.47609	1.62785	2.51659	1.41887	2.62198	0.255917	0.520873	6.60941	0.00275229	0.0226892	3.98743	0.0453742	0.479777	None	UP	None	7	pink	Q63569	NP_113783.1	GO:0005524;GO:0042802;GO:0036402;GO:0017025;GO:0001824;GO:0043921;GO:0045899;GO:0045944;GO:0030433;GO:0005737;GO:0031597;GO:0016020;GO:0031595;GO:0005634;GO:0000932;GO:0048471;GO:0022624;GO:0000502;GO:0008540	sp|Q63569|PRS6A_RAT 26S protease regulatory subunit 6A OS=Rattus norvegicus GN=Psmc3 PE=2 SV=1	K03065
unigene32568	NA	NA	NA	4	NA	27	54	2	4	onc	1.8583	1.8636	1.87172	2.15667	1.8521	3.27775	3.84452	2.08103	2.14334	5.60123	0.01904	0.0965	6.6018	0.00558991	0.0388364	1.00057	0.631443	0.998571	None	UP	None	4	purple	O04058		GO:0045548;GO:0009800;GO:0006559;GO:0005737	sp|O04058|PALY_HELAN Phenylalanine ammonia-lyase OS=Helianthus annuus GN=PAL PE=2 SV=2	K10775	KO00940	Phenylpropanoid biosynthesis
CL21738Contig1	NA	NA	NA	2	14	2	8	40	16	onc	2.13202	2.13562	2.14118	2.25016	2.89867	2.30219	2.6809	3.61999	2.81865	4.73794	0.00832532	0.0531964	6.5986	0.000198038	0.00295653	1.86067	0.173441	0.806539	None	UP	None	7	pink				gi|226485467|emb|CAX75153.1| hypothetical protein [Schistosoma japonicum]
unigene103918	NA	NA	NA	4	6	4	26	22	16	onc	2.22562	2.22876	2.23363	2.43793	2.60367	2.51257	3.34168	3.23334	2.86358	4.3336	0.00369139	0.0291041	6.59734	5.62482e-06	0.000159175	2.26374	0.0153375	0.293504	UP	UP	None	7	brown	A5PLH4	NP_001092733.1; XP_017208578.1	GO:0016021	sp|A5PLH4|TM2D1_DANRE TM2 domain-containing protein 1 OS=Danio rerio GN=tm2d1 PE=2 SV=1
unigene108468	NA	NA	NA	4	4	4	16	22	30	onc	2.20834	2.21134	2.21598	2.41746	2.4732	2.49087	3.02627	3.20412	3.16544	4.10047	0.00462165	0.0342632	6.59173	2.41428e-06	7.74467e-05	2.49126	0.00378358	0.14855	UP	UP	None	1	brown	P15246	NP_001073085.1	GO:0004719;GO:0005737	sp|P15246|PIMT_BOVIN Protein-L-isoaspartate(D-aspartate) O-methyltransferase OS=Bos taurus GN=PCMT1 PE=1 SV=2	K00573
unigene80679	NA	NA	NA	18	NA	4	48	6	6	onc	1.95329	1.95723	1.9633	2.78304	1.94871	2.29544	3.6808	2.43103	2.30288	4.80133	0.0257284	0.119423	6.58465	0.00204342	0.0180745	1.78332	0.324707	0.947649	None	UP	None	4	brown	6563621	XP_001989926.1		gi|195036940|ref|XP_001989926.1| GH18525 [Drosophila grimshawi]_x0001_gi|193894122|gb|EDV92988.1| GH18525 [Drosophila grimshawi]
unigene78389	NA	NA	NA	42	24	22	18	24	24	onc	2.86836	2.87442	2.88376	4.15574	3.94686	3.93693	3.82415	4.00024	3.76622	6.93017	1.07036e-07	5.18393e-06	6.58395	4.70384e-07	1.93761e-05	-0.346224	0.555451	0.998571	UP	UP	None	5	turquoise	Q9P2M4	NP_065824.2; NP_001106832.1; XP_006713958.1; NP_001273734.1; NP_001317567.1; NP_001106834.1	GO:0005096;GO:0019901;GO:0017137;GO:0090630;GO:0006886;GO:0061024;GO:0010507;GO:0071955;GO:2000785;GO:0031338;GO:0005776;GO:0005829;GO:0005794;GO:0043231;GO:0005654;GO:0055037	sp|Q9P2M4|TBC14_HUMAN TBC1 domain family member 14 OS=Homo sapiens GN=TBC1D14 PE=1 SV=3	K20167
unigene82181	NA	NA	NA	4	10	2	26	28	6	onc	2.13809	2.14145	2.14665	2.36296	2.72781	2.30277	3.29804	3.34353	2.44704	4.52675	0.00826964	0.052917	6.57821	9.50054e-05	0.00163149	2.05146	0.102967	0.671172	None	UP	None	7	brown				gi|29841469|gb|AAP06501.1| hypothetical protein MGC1203 in Homo sapiens; similar to GenBank Accession Number BC022848 hypothetical protein MGC1203 in Homo sapiens [Schistosoma japonicum]
unigene130622	NA	NA	NA	2	10	2	26	18	20	onc	2.19918	2.2023	2.20712	2.30757	2.76314	2.35523	3.31828	3.09182	2.947	4.36378	0.00755768	0.0496706	6.56957	3.97043e-05	0.000802031	2.20579	0.0542725	0.515578	UP	UP	None	4	brown	Q6IQ85	NP_001002096.1	GO:0005797;GO:0000139;GO:0000138;GO:0016021;GO:0005802	sp|Q6IQ85|YIPF6_DANRE Protein YIPF6 OS=Danio rerio GN=yipf6 PE=2 SV=1
unigene38002	NA	NA	NA	4	10	2	20	24	20	onc	2.25103	2.25415	2.25899	2.46099	2.808	2.40472	3.1978	3.30442	2.99011	4.52495	0.00360909	0.0285953	6.56804	1.61571e-05	0.000381235	2.04308	0.0474094	0.48775	UP	UP	None	7	brown				gi|60699491|gb|AAX31016.1| SJCHGC09721 protein [Schistosoma japonicum]
unigene24936	NA	NA	NA	2	6	2	20	24	20	onc	2.13039	2.13334	2.13791	2.23904	2.50911	2.28609	3.0854	3.19268	2.87691	3.86144	0.0135929	0.0756275	6.56787	1.33757e-05	0.00032638	2.70643	0.00963404	0.232636	None	UP	None	7	brown				gi|56753309|gb|AAW24858.1| SJCHGC06087 protein [Schistosoma japonicum]_x0001_gi|226469806|emb|CAX70184.1| Heterogeneous nuclear ribonucleoprotein D0 [Schistosoma japonicum]
unigene14485	NA	NA	NA	2	4	4	18	26	20	onc	2.13661	2.13956	2.14413	2.245	2.40565	2.42346	3.02938	3.24808	2.88188	3.87355	0.0112768	0.0661843	6.56711	8.10897e-06	0.000216001	2.69355	0.00655056	0.19281	None	UP	None	7	brown				gi|19067879|gb|AAK14815.1| polyprotein [Schistosoma japonicum]
unigene67384	NA	NA	NA	34	10	26	28	12	24	onc	2.74295	2.7482	2.75629	3.8671	3.3358	3.90054	3.96173	3.45926	3.62514	6.60858	3.24497e-06	9.55091e-05	6.53793	4.17863e-06	0.000123779	-0.0706575	0.930753	0.998571	UP	UP	None	5	turquoise	Q6F596	NP_001007627.1	GO:0004161;GO:0004311;GO:0004337;GO:0042802;GO:0046872;GO:0045337;GO:0033384;GO:0033386;GO:0006720;GO:0005737	sp|Q6F596|GGPPS_RAT Geranylgeranyl pyrophosphate synthase OS=Rattus norvegicus GN=Ggps1 PE=2 SV=1	K00804
unigene105052	NA	2	NA	NA	672	44	2	194	8	onc	1.97423	2.50506	2.07962	1.77556	8.19097	5.02206	2.44995	6.77529	2.96805	8.24355	0.00369127	0.0291041	6.52831	0.0215409	0.103016	-1.71524	0.517387	0.998571	UP	None	None	5	turquoise	P63245	NP_570090.2	GO:0045296;GO:0030332;GO:0008656;GO:0019899;GO:0008200;GO:0042803;GO:0005080;GO:0019903;GO:0030292;GO:0030971;GO:0043022;GO:0003723;GO:0042169;GO:0035591;GO:0006919;GO:0007049;GO:0071333;GO:0071363;GO:0007369;GO:0030308;GO:0010629;GO:1903208;GO:0033137;GO:0050765;GO:0051898;GO:0017148;GO:0030178;GO:0001649;GO:0043473;GO:0043065;GO:0030822;GO:0030335;GO:0051343;GO:2000543;GO:0042998;GO:0043547;GO:…	sp|P63245|GBLP_RAT Guanine nucleotide-binding protein subunit beta-2-like 1 OS=Rattus norvegicus GN=Gnb2l1 PE=1 SV=3	K14753	KO05162	Measles
unigene27421	NA	NA	NA	7	4	NA	26	8	32	onc	2.05374	2.05665	2.06117	2.40922	2.3284	2.05299	3.18505	2.56871	3.07613	3.86037	0.0341396	0.144888	6.5268	0.000234721	0.00337259	2.66642	0.0572426	0.528069	None	UP	None	4	brown	Q9VJE5	NP_724047.2; NP_609835.2; NP_724048.1	GO:0003779;GO:0008017;GO:0051010;GO:0070854;GO:0007349;GO:0007017;GO:0030424;GO:0044295;GO:0045169;GO:0005794;GO:0000776;GO:0005875;GO:0035371;GO:0005876	sp|Q9VJE5|CL190_DROME Restin homolog OS=Drosophila melanogaster GN=CLIP-190 PE=1 SV=1
unigene100744	NA	NA	NA	48	6	2	40	2	20	onc	2.28396	2.28903	2.29683	3.7594	2.73383	2.47253	3.8757	2.47486	3.14964	6.1118	0.00145664	0.014229	6.52227	0.000670042	0.00770548	0.410468	0.788106	0.998571	UP	UP	None	4	yellow	O75334	NP_001207405.1; NP_001207409.1; NP_001207407.1; XP_016875571.1; NP_003616.2; NP_001207404.1; NP_001207406.1; NP_001207403.1; NP_001207408.1; XP_016875569.1	GO:0007160;GO:0014047;GO:0007269;GO:0009986;GO:0005737;GO:0005829;GO:0070062;GO:0048786	sp|O75334|LIPA2_HUMAN Liprin-alpha-2 OS=Homo sapiens GN=PPFIA2 PE=1 SV=2
CL16771Contig1	12	10	4	1628	1020	1022	798	892	1340	onc	4.68686	4.62326	4.17169	9.93199	9.65814	9.75289	9.46077	9.59437	9.62297	6.77528	1.965e-90	1.04452e-85	6.52006	8.53532e-84	4.35617e-79	-0.255213	0.161068	0.785154	UP	UP	None	5	turquoise	Q66KU2	NP_001165130.1; NP_001165129.1	GO:0015450;GO:0008565;GO:0045047;GO:0005789;GO:0016021	sp|Q66KU2|SC61G_XENLA Protein transport protein Sec61 subunit gamma OS=Xenopus laevis GN=sec61g PE=3 SV=1	K07342
unigene86735	2	NA	NA	NA	6	18	6	184	NA	onc	2.04223	1.69733	1.71985	1.6163	2.4639	3.24143	2.5133	4.8109	1.6077	3.48626	0.152377	0.383578	6.51782	0.00711796	0.0464433	3.03156	0.16812	0.796805	None	UP	None	7	pink	P54824	XP_018079874.1; XP_018079879.1; NP_001083721.1; XP_018079877.1; XP_018079875.1; XP_018079876.1	GO:0005524;GO:0004004;GO:0003723;GO:0007275;GO:0005737;GO:0030529;GO:0005634;GO:0000932	sp|P54824|DDX6_XENLA ATP-dependent RNA helicase ddx6 OS=Xenopus laevis GN=ddx6 PE=1 SV=2	K12614	KO03030	DNA replication
unigene86996	NA	NA	NA	4	2	2	20	22	20	onc	2.20696	2.20849	2.21088	2.36482	2.31153	2.31993	2.96885	3.00678	2.80598	3.47517	0.0227404	0.109561	6.51635	6.69206e-06	0.00018412	3.04118	0.0020556	0.113867	None	UP	None	7	brown	Q9VUR0	NP_648779.1	GO:0016790;GO:0071567;GO:0006508;GO:0030431;GO:0012505	sp|Q9VUR0|UFSP2_DROME Probable Ufm1-specific protease 2 OS=Drosophila melanogaster GN=UFSP2 PE=2 SV=1
unigene29308	NA	NA	NA	2	4	8	20	26	14	onc	2.18353	2.18655	2.19122	2.29105	2.45119	2.68281	3.13376	3.29142	2.75997	4.39892	0.00603742	0.0420224	6.51331	3.26991e-05	0.000685648	2.11439	0.0548529	0.517768	UP	UP	None	1	brown	Q27W01	NP_001258067.1	GO:0003729;GO:0003723;GO:0006397;GO:0051028;GO:0000184;GO:0000381;GO:0006417;GO:0008380;GO:0071013;GO:0005737;GO:0030425;GO:0035145;GO:0043025;GO:0016607;GO:0005634	sp|Q27W01|RBM8A_RAT RNA-binding protein 8A OS=Rattus norvegicus GN=Rbm8a PE=2 SV=1	K12876	KO03015	mRNA surveillance pathway
CL17926Contig1	NA	NA	NA	16	16	18	28	18	14	onc	2.65382	2.65816	2.66486	3.31652	3.44083	3.54396	3.82663	3.55026	3.23458	6.17302	1.14251e-05	0.000278584	6.51026	3.531e-06	0.000106697	0.337239	0.669647	0.998571	UP	UP	None	5	turquoise				gi|871220859|ref|XP_012935829.1| PREDICTED: uncharacterized protein LOC101861796 [Aplysia californica]
unigene36753	NA	NA	NA	NA	2	2	6	48	2	onc	1.33363	1.3362	1.34014	1.32344	1.5051	1.51719	1.79151	2.59066	1.4603	2.62044	0.246958	0.510233	6.50875	0.00259941	0.0217449	3.88831	0.0451925	0.47852	None	UP	None	7	pink	Q9CQ10	NP_080059.2	GO:0031210;GO:0005546;GO:0042803;GO:1990381;GO:0007049;GO:0000920;GO:0061763;GO:1902187;GO:0032467;GO:1902188;GO:0051291;GO:0051258;GO:0015031;GO:0010824;GO:2000641;GO:0051036;GO:0050792;GO:0039702;GO:0031410;GO:0005829;GO:0005769;GO:0000815;GO:0070062;GO:0005622;GO:0005770;GO:0031902;GO:0030496;GO:0005886	sp|Q9CQ10|CHMP3_MOUSE Charged multivesicular body protein 3 OS=Mus musculus GN=Chmp3 PE=1 SV=3
unigene34188	NA	NA	NA	6	4	10	10	26	28	onc	2.30248	2.3056	2.31045	2.59965	2.56457	2.88167	2.88893	3.39456	3.21251	4.86614	0.00125545	0.0126463	6.50513	1.19176e-05	0.000297427	1.63898	0.0877579	0.631213	UP	UP	None	1	brown	P67999	NP_114191.1	GO:0005524;GO:0042802;GO:0030165;GO:0042277;GO:0004672;GO:0051721;GO:0004712;GO:0004711;GO:0007568;GO:0006915;GO:0001662;GO:0016477;GO:0071549;GO:0071363;GO:0032870;GO:0071407;GO:0000082;GO:0007281;GO:0035556;GO:0007616;GO:0043066;GO:2001237;GO:0046627;GO:0045931;GO:0048633;GO:0014911;GO:0048661;GO:0045727;GO:0045948;GO:0043491;GO:0006468;GO:0046324;GO:0043200;GO:0042493;GO:0014878;GO:0045471;GO:…	sp|P67999|KS6B1_RAT Ribosomal protein S6 kinase beta-1 OS=Rattus norvegicus GN=Rps6kb1 PE=1 SV=1	K04688
unigene69951	NA	NA	NA	26	22	18	22	18	22	onc	2.77702	2.78191	2.78945	3.70406	3.75242	3.67673	3.80622	3.68311	3.58368	6.54268	6.13523e-07	2.33613e-05	6.49816	7.40338e-07	2.86247e-05	-0.0445274	0.941446	0.998571	UP	UP	None	5	turquoise	Q62862	XP_017450991.1; NP_058942.1; NP_001029159.1	GO:0005524;GO:0004707;GO:0004708;GO:0046872;GO:0004672;GO:0004674;GO:0004713;GO:0000187;GO:0071363;GO:0070375;GO:0007507;GO:0000165;GO:0090051;GO:2000342;GO:0043154;GO:2001240;GO:0034115;GO:0045415;GO:0032088;GO:0060761;GO:0000122;GO:0030307;GO:0050679;GO:0051247;GO:0045944;GO:0006468;GO:0007346;GO:0031098;GO:0005829;GO:0016020;GO:0005634;GO:0005819	sp|Q62862|MP2K5_RAT Dual specificity mitogen-activated protein kinase kinase 5 OS=Rattus norvegicus GN=Map2k5 PE=1 SV=1	K04463
unigene104960	NA	NA	NA	2	10	4	16	28	16	onc	2.20949	2.21253	2.21724	2.31634	2.76669	2.49367	3.03127	3.36194	2.84218	4.57162	0.00456929	0.0339842	6.49702	4.07227e-05	0.000819683	1.9254	0.0844279	0.622856	UP	UP	None	7	brown				gi|60700790|gb|AAX31082.1| SJCHGC09795 protein [Schistosoma japonicum]
unigene54462	NA	NA	NA	6	4	4	14	30	16	onc	2.16406	2.16698	2.1715	2.46564	2.42967	2.44731	2.91428	3.36078	2.79522	4.29783	0.0044413	0.0332978	6.49497	1.01169e-05	0.000260644	2.19714	0.0225995	0.35015	UP	UP	None	1	brown	P50140	NP_497429.1	GO:0005524;GO:0044183;GO:0008134;GO:0051082;GO:0006458;GO:0008637;GO:0061077;GO:0009792;GO:0034514;GO:0007005;GO:0002119;GO:0045041;GO:0042026;GO:0005829;GO:0005759;GO:0005739	sp|P50140|CH60_CAEEL Chaperonin homolog Hsp-60, mitochondrial OS=Caenorhabditis elegans GN=hsp-60 PE=1 SV=2	K04077
unigene112395	NA	NA	NA	8	8	NA	18	20	24	onc	2.22827	2.2309	2.23499	2.59264	2.67495	2.22759	3.07602	3.13022	3.02638	4.43872	0.0122515	0.0703209	6.48607	0.000197588	0.00295294	2.04735	0.125626	0.7227	None	UP	None	1	brown	P23492	NP_038660.1	GO:0008144;GO:0001882;GO:0042301;GO:0002060;GO:0004731;GO:0008637;GO:0006161;GO:0006149;GO:0046070;GO:0006183;GO:0046115;GO:0006148;GO:0008630;GO:0070233;GO:0046638;GO:0045579;GO:0045739;GO:0001916;GO:0042102;GO:0042278;GO:0010332;GO:0034418;GO:0005737;GO:0005856;GO:0005829;GO:0070062;GO:0005622	sp|P23492|PNPH_MOUSE Purine nucleoside phosphorylase OS=Mus musculus GN=Pnp PE=1 SV=2	K03783
unigene62025	NA	NA	NA	2	2	24	46	NA	12	onc	1.93886	1.94336	1.95028	2.07819	2.12419	3.19012	3.69602	1.93835	2.5778	5.46978	0.019959	0.0998065	6.48525	0.00564866	0.0391434	1.01547	0.619053	0.998571	None	UP	None	4	purple	P28032	NP_001234099.1	GO:0004022;GO:0008270;GO:0005737	sp|P28032|ADH2_SOLLC Alcohol dehydrogenase 2 OS=Solanum lycopersicum GN=ADH2 PE=2 SV=2	K18857	KO00350	Tyrosine metabolism
unigene84189	NA	NA	NA	4	4	6	18	20	24	onc	2.22162	2.22444	2.22882	2.4247	2.47894	2.60606	3.08473	3.14081	3.03387	4.34234	0.00280647	0.0236546	6.48493	4.50463e-06	0.000131599	2.1426	0.0138766	0.278806	UP	UP	None	1	brown	8352871	XP_018649364.1	GO:0000395;GO:0000243;GO:0005685;GO:0071004	gi|353230321|emb|CCD76492.1| pre-mRNA processing protein prp39-related [Schistosoma mansoni]
unigene25400	NA	NA	NA	2	2	32	50	NA	6	onc	1.86804	1.87341	1.88162	2.0217	2.07268	3.421	3.79909	1.86743	2.27468	5.84178	0.0160861	0.0851328	6.48325	0.00746563	0.0480483	0.641462	0.763307	0.998571	None	UP	None	4	purple	Q40677	XP_015616895.1	GO:0004332;GO:0006094;GO:0006096;GO:0005737;GO:0010287	sp|Q40677|ALFC_ORYSJ Fructose-bisphosphate aldolase, chloroplastic OS=Oryza sativa subsp. japonica GN=Os11g0171300 PE=1 SV=2	K01623
unigene6301	NA	NA	NA	6	4	NA	6	44	6	onc	1.74256	1.74577	1.75071	2.09979	2.05689	1.74174	2.21177	3.36819	2.08556	3.72878	0.0717875	0.239685	6.47497	0.00138149	0.0133334	2.74619	0.109005	0.687439	None	UP	None	7	pink	Q69566		GO:0016021	sp|Q69566|U88_HHV6U Uncharacterized protein U88 OS=Human herpesvirus 6A (strain Uganda-1102) GN=U88 PE=4 SV=1
unigene126235	NA	NA	NA	2	12	4	12	28	20	onc	2.22772	2.23077	2.23549	2.33399	2.86154	2.51072	2.9021	3.37696	2.96463	4.74516	0.00370933	0.0292065	6.46429	6.0422e-05	0.00113124	1.71913	0.13473	0.742144	UP	UP	None	7	brown	Q1HPL8	NP_001040478.1	GO:0055114;GO:0005743;GO:0070469	sp|Q1HPL8|NDUBA_BOMMO NADH dehydrogenase [ubiquinone] 1 beta subcomplex subunit 10 OS=Bombyx mori PE=1 SV=1
unigene70528	NA	NA	NA	10	8	4	4	NA	72	onc	1.88334	1.8871	1.89289	2.43197	2.44214	2.2259	2.23094	1.88292	3.63144	4.92752	0.0250004	0.117075	6.45471	0.00312137	0.0249265	1.5272	0.413013	0.98465	None	UP	None	4	yellow	O54874	NP_446109.1	GO:0005524;GO:0042802;GO:0000287;GO:0004674;GO:0031532;GO:0031032;GO:0016477;GO:0007010;GO:0035556;GO:0000226;GO:0007097;GO:0006468;GO:0051056;GO:0042641;GO:0031252;GO:0005911;GO:0005737;GO:0070062;GO:0030027	sp|O54874|MRCKA_RAT Serine/threonine-protein kinase MRCK alpha OS=Rattus norvegicus GN=Cdc42bpa PE=1 SV=1	K16307	KO00983	Drug metabolism - other enzymes
unigene18719	NA	NA	NA	4	18	NA	24	14	22	onc	2.23445	2.23766	2.24262	2.4479	3.08303	2.23363	3.30394	2.99326	3.03282	4.99664	0.0108805	0.0645087	6.45044	0.000923772	0.0098196	1.45379	0.357623	0.963596	None	UP	None	5	brown				gi|780132681|ref|XP_011679512.1| PREDICTED: uncharacterized protein LOC105445538 [Strongylocentrotus purpuratus]
unigene122530	NA	NA	NA	NA	6	2	20	22	16	onc	2.01372	2.01639	2.02052	2.0033	2.38976	2.1682	2.96275	3.01605	2.64889	3.60339	0.055302	0.20219	6.44596	0.000407476	0.00520396	2.84257	0.0543549	0.516004	None	UP	None	7	brown	A4IGY3	NP_001016105.1	GO:0046872;GO:0005737;GO:0005634	sp|A4IGY3|ZC3HF_XENTR Zinc finger CCCH domain-containing protein 15 OS=Xenopus tropicalis GN=zc3h15 PE=2 SV=1
unigene27010	NA	NA	NA	NA	8	2	18	24	16	onc	2.05324	2.05598	2.06024	2.0425	2.52572	2.20778	2.94216	3.10958	2.68857	3.92651	0.0417196	0.166602	6.44589	0.00063117	0.00734283	2.51938	0.101429	0.667456	None	UP	None	7	brown	Q95NR9		GO:0005509	sp|Q95NR9|CALM_METSE Calmodulin OS=Metridium senile PE=1 SV=3	K02183
unigene112047	NA	NA	NA	2	10	2	16	30	10	onc	2.08405	2.08699	2.09154	2.19435	2.65287	2.24177	2.9209	3.30119	2.53791	4.36595	0.011369	0.0666146	6.4405	0.000142037	0.00225268	2.07454	0.103438	0.672539	None	UP	None	7	brown				gi|56758494|gb|AAW27387.1| SJCHGC04570 protein [Schistosoma japonicum]
CL3558Contig2	2	NA	NA	26	44	20	40	54	136	onc	3.26321	3.03677	3.0595	4.26409	4.87682	4.30935	4.87112	5.12899	5.63697	5.18165	1.68791e-05	0.000386735	6.43384	8.01593e-08	4.16608e-06	1.25219	0.0493411	0.497151	UP	UP	None	1	turquoise	105324838		GO:0016887;GO:0004842	gi|405961704|gb|EKC27465.1| hypothetical protein CGI_10005452 [Crassostrea gigas]
unigene99798	NA	NA	NA	14	16	28	12	24	24	onc	2.68766	2.69228	2.69942	3.29799	3.48538	3.86318	3.38471	3.77	3.54444	6.42369	5.32742e-06	0.000144408	6.43062	5.2224e-06	0.000148986	0.00693786	0.99308	0.999709	UP	UP	None	5	turquoise	Q9W6G7	NP_001081904.1; XP_018089639.1	GO:0003677;GO:0003887;GO:0006281;GO:0006260;GO:0005739	sp|Q9W6G7|DPOG2_XENLA DNA polymerase subunit gamma-2, mitochondrial OS=Xenopus laevis GN=polg2 PE=1 SV=1	K02333
unigene68534	NA	NA	NA	2	14	10	8	32	18	onc	2.30681	2.31019	2.31542	2.41458	3.02473	2.90212	2.8179	3.56242	3.00335	5.30596	0.00156671	0.0150843	6.42634	0.0001147	0.00190124	1.12038	0.354442	0.962826	UP	UP	None	1	brown	Q27774		GO:0003755;GO:0006457;GO:0005788	sp|Q27774|PPIB_SCHJA Peptidyl-prolyl cis-trans isomerase B OS=Schistosoma japonicum PE=2 SV=1	K03768
unigene23880	NA	NA	NA	2	4	8	10	30	18	onc	2.12773	2.13059	2.13502	2.23506	2.39402	2.62459	2.72167	3.32645	2.81523	4.40069	0.00709091	0.0474238	6.42622	6.01906e-05	0.00112732	2.02553	0.0778274	0.603048	UP	UP	None	1	brown				gi|257215834|emb|CAX83069.1| Tetratricopeptide repeat protein 14 [Schistosoma japonicum]
unigene24782	NA	NA	NA	14	28	26	24	16	18	onc	2.74165	2.74677	2.75468	3.36628	3.89307	3.89107	3.84994	3.60254	3.4635	6.6547	1.99923e-06	6.39033e-05	6.42531	4.5893e-06	0.000133766	-0.229393	0.768599	0.998571	UP	UP	None	5	turquoise	Q8I7P9		GO:0004519;GO:0003676;GO:0008233;GO:0003964;GO:0015074;GO:0006313;GO:0005634	sp|Q8I7P9|POL5_DROME Retrovirus-related Pol polyprotein from transposon opus OS=Drosophila melanogaster GN=pol PE=4 SV=1
unigene31388	NA	NA	NA	NA	4	6	16	28	12	onc	2.02716	2.02991	2.03417	2.0164	2.29726	2.42916	2.85687	3.18928	2.54503	3.96144	0.0379147	0.155665	6.42484	0.000579232	0.00686218	2.4634	0.10357	0.673034	None	UP	None	1	brown	P47209	NP_741117.1	GO:0005524;GO:0044183;GO:0051082;GO:0006458;GO:0061077;GO:0006457;GO:0005832	sp|P47209|TCPE_CAEEL T-complex protein 1 subunit epsilon OS=Caenorhabditis elegans GN=cct-5 PE=1 SV=1	K09497
unigene49098	NA	NA	NA	4	8	6	20	24	12	onc	2.23765	2.24056	2.24507	2.44217	2.69672	2.62483	3.16539	3.27062	2.73649	4.72049	0.00198474	0.0181117	6.42119	1.88225e-05	0.000434091	1.7007	0.0855115	0.626448	UP	UP	None	1	brown				gi|76162893|gb|AAX30619.2| SJCHGC05868 protein [Schistosoma japonicum]
unigene50348	NA	NA	NA	14	18	16	28	16	12	onc	2.60807	2.6121	2.61835	3.20289	3.44935	3.42415	3.76909	3.43012	3.11878	6.12049	2.10791e-05	0.000465693	6.42038	7.84538e-06	0.000209917	0.299895	0.723592	0.998571	UP	UP	None	5	turquoise	Q9VX32	NP_728090.1; NP_573231.2; NP_728089.1; NP_001259656.1	GO:0005525;GO:0005096;GO:0003924;GO:0030215;GO:0007415;GO:0016319;GO:0045792;GO:0050770;GO:0007266;GO:0005622	sp|Q9VX32|RG190_DROME Rho GTPase-activating protein 190 OS=Drosophila melanogaster GN=RhoGAPp190 PE=1 SV=2	K13709	KO04670	Leukocyte transendothelial migration
unigene126186	NA	NA	NA	4	10	2	16	22	20	onc	2.19978	2.20255	2.20685	2.40275	2.73966	2.34787	2.99852	3.17376	2.91781	4.5251	0.00380952	0.0297779	6.40983	2.92205e-05	0.000627135	1.88474	0.0715775	0.582305	UP	UP	None	7	brown	Q54K36	XP_637128.1		sp|Q54K36|Y7557_DICDI Uncharacterized protein DDB_G0287625 OS=Dictyostelium discoideum GN=DDB_G0287625 PE=4 SV=1
unigene40828	NA	NA	NA	NA	6	2	16	26	14	onc	1.97557	1.9782	1.98226	1.96533	2.35326	2.13078	2.80249	3.08687	2.55458	3.60451	0.0593211	0.211658	6.40749	0.000555075	0.0066454	2.80298	0.0646853	0.557006	None	UP	None	7	brown				gi|29841233|gb|AAP06265.1| hypothetical protein [Schistosoma japonicum]
unigene50952	NA	NA	NA	NA	8	10	24	22	8	onc	2.16919	2.17224	2.17696	2.15725	2.64583	2.76336	3.23725	3.17975	2.5444	4.81665	0.0150093	0.0810725	6.40575	0.0010992	0.0112222	1.58909	0.321626	0.945687	None	UP	None	7	brown	Q7JWG9	NP_610313.1	GO:0003735;GO:0032543;GO:0006412;GO:0005762	sp|Q7JWG9|RM52_DROME 39S ribosomal protein L52, mitochondrial OS=Drosophila melanogaster GN=mRpL52 PE=2 SV=1
unigene12626	NA	NA	NA	2	4	2	22	20	14	onc	1.99907	2.00163	2.0056	2.10628	2.26316	2.15136	2.99483	2.93496	2.56883	3.52927	0.0264224	0.121676	6.40522	2.46303e-05	0.000545598	2.87594	0.0080029	0.213294	None	UP	None	7	brown	P80314	XP_006513224.1; NP_031662.2	GO:0005524;GO:0044183;GO:0031625;GO:0051082;GO:0006458;GO:0007339;GO:0051086;GO:0051131;GO:0061077;GO:1904851;GO:1904871;GO:0051973;GO:1904874;GO:0032212;GO:0050821;GO:0090666;GO:1901998;GO:0044297;GO:0005832;GO:0005829;GO:0070062;GO:0031012;GO:0005874;GO:0043209;GO:0002199	sp|P80314|TCPB_MOUSE T-complex protein 1 subunit beta OS=Mus musculus GN=Cct2 PE=1 SV=4	K09494
unigene124180	NA	NA	NA	4	2	NA	10	36	8	onc	1.73712	1.73985	1.74406	1.97188	1.8957	1.73642	2.38256	3.14563	2.14523	2.98621	0.12804	0.345119	6.40291	0.000631774	0.00734651	3.4167	0.0306661	0.403319	None	UP	None	7	pink	A1Z1Q3	NP_001028259.1; XP_016883166.1; NP_542407.2	GO:0019213;GO:0016798;GO:0007420;GO:0006974;GO:0051725;GO:0042278;GO:0005813;GO:0005730;GO:0005634	sp|A1Z1Q3|MACD2_HUMAN O-acetyl-ADP-ribose deacetylase MACROD2 OS=Homo sapiens GN=MACROD2 PE=1 SV=1
unigene124291	NA	NA	NA	4	2	NA	14	18	28	onc	1.93401	1.93644	1.94021	2.14336	2.07512	1.93339	2.67822	2.8083	2.8467	3.00022	0.0842709	0.265319	6.39762	9.43086e-05	0.00162171	3.39741	0.0085408	0.219529	None	UP	None	1	brown	Q6GL44	NP_001004849.1	GO:0004843;GO:0071108;GO:0070536;GO:0032496	sp|Q6GL44|OTUD5_XENTR OTU domain-containing protein 5 OS=Xenopus tropicalis GN=otud5 PE=2 SV=1	K12655	KO04622	RIG-I-like receptor signaling pathway
unigene85023	NA	NA	NA	8	10	2	12	18	30	onc	2.27539	2.27798	2.28201	2.63222	2.79554	2.41586	2.90951	3.10591	3.17898	4.80302	0.00161636	0.0154539	6.38108	2.1027e-05	0.000476322	1.57807	0.109053	0.68756	UP	UP	None	1	brown				gi|254587306|emb|CAX83710.1| endonuclease-reverse transcriptase [Schistosoma japonicum]
unigene112088	NA	NA	NA	20	4	16	20	18	18	onc	2.51048	2.51402	2.5195	3.25828	2.76968	3.30806	3.44113	3.37786	3.18317	5.80017	9.02523e-05	0.00154707	6.3704	1.58347e-05	0.00037455	0.570231	0.534779	0.998571	UP	UP	None	5	turquoise	109618704	XP_019922625.1	GO:0003677	gi|405968106|gb|EKC33206.1| THAP domain-containing protein 9 [Crassostrea gigas]
unigene115235	NA	NA	NA	4	4	4	18	20	18	onc	2.12136	2.1239	2.12784	2.32191	2.37492	2.39177	2.97396	3.02954	2.78098	4.10142	0.00548174	0.0390862	6.36926	8.4087e-06	0.00022252	2.26784	0.0128192	0.267798	UP	UP	None	7	brown	6617284	XP_002041611.1		gi|195350163|ref|XP_002041611.1| GM16758 [Drosophila sechellia]_x0001_gi|194123384|gb|EDW45427.1| GM16758, partial [Drosophila sechellia]
unigene117851	NA	NA	NA	4	10	2	8	16	38	onc	2.13861	2.14135	2.1456	2.3446	2.68465	2.28877	2.63202	2.9423	3.22761	4.52595	0.0054775	0.0390717	6.36725	6.96688e-05	0.00126898	1.84129	0.106976	0.681461	UP	UP	None	1	brown				gi|468181772|gb|AGH29123.1| Ago2 [Schistosoma japonicum]
unigene27129	NA	NA	NA	2	8	NA	6	40	6	onc	1.7288	1.73176	1.73633	1.85483	2.26072	1.72804	2.18526	3.25153	2.06213	3.85235	0.073622	0.2435	6.36442	0.00260256	0.0217576	2.51207	0.165869	0.792421	None	UP	None	7	pink	O35114	NP_031670.1	GO:0019899;GO:0004872;GO:0010976;GO:0006622;GO:1905123;GO:0070062;GO:0005925;GO:0016021;GO:0043202;GO:0005765;GO:0016020	sp|O35114|SCRB2_MOUSE Lysosome membrane protein 2 OS=Mus musculus GN=Scarb2 PE=1 SV=3
unigene75091	NA	NA	NA	NA	4	4	7	28	22	onc	1.93477	1.93733	1.94131	1.92473	2.20464	2.22222	2.39417	3.09683	2.73112	3.62584	0.0581727	0.208963	6.36383	0.000621889	0.00726633	2.73799	0.0718161	0.583155	None	UP	None	1	brown	O14776	NP_006697.2; NP_001035095.1	GO:0042802;GO:0070064;GO:0003723;GO:0001103;GO:0001106;GO:0003713;GO:0000122;GO:0006366;GO:0005654;GO:0005634	sp|O14776|TCRG1_HUMAN Transcription elongation regulator 1 OS=Homo sapiens GN=TCERG1 PE=1 SV=2	K12824	KO04212	Longevity regulating pathway - worm
unigene123571	NA	NA	NA	2	2	6	16	16	26	onc	2.07026	2.07274	2.07658	2.17326	2.20631	2.45085	2.86274	2.85967	2.91887	3.89148	0.0136164	0.0757066	6.35881	3.03408e-05	0.000645989	2.46733	0.0207038	0.335696	None	UP	None	1	brown				gi|254587285|emb|CAX83699.1| Gag-Pol polyprotein [Schistosoma japonicum]
unigene117744	NA	NA	NA	2	4	NA	10	22	26	onc	1.90157	1.90397	1.9077	2.00967	2.16657	1.90095	2.49218	2.8967	2.77655	3.07762	0.0899473	0.276564	6.35745	0.000229926	0.00332294	3.27983	0.0186556	0.32048	None	UP	None	1	brown	P62311	NP_080585.1	GO:0003723;GO:0030629;GO:0033962;GO:0000398;GO:0000956;GO:0071013;GO:1990726;GO:0000932;GO:0071011;GO:0046540;GO:0005688	sp|P62311|LSM3_MOUSE U6 snRNA-associated Sm-like protein LSm3 OS=Mus musculus GN=Lsm3 PE=3 SV=2	K12622	KO03018	RNA degradation
unigene19555	NA	NA	NA	NA	2	6	24	12	20	onc	1.97807	1.98057	1.98444	1.96833	2.11883	2.37004	3.02387	2.64375	2.70942	3.64685	0.0565725	0.205154	6.35579	0.000630697	0.007339	2.70893	0.0746009	0.592292	None	UP	None	4	brown	Q6NX31	NP_998877.1	GO:0005524;GO:0003677;GO:0003678;GO:0046872;GO:0007049;GO:0006270;GO:0006268;GO:0030174;GO:0000785;GO:0042555;GO:0005634	sp|Q6NX31|MCM7_XENTR DNA replication licensing factor mcm7 OS=Xenopus tropicalis GN=mcm7 PE=2 SV=1	K02210
unigene124421	NA	NA	NA	NA	10	2	22	18	14	onc	2.0518	2.05444	2.05853	2.04149	2.60324	2.2037	3.04728	2.92702	2.62048	4.19011	0.0347194	0.146483	6.35193	0.00113925	0.0115139	2.16182	0.17897	0.815375	None	UP	None	4	brown				gi|226469190|emb|CAX70074.1| hypothetical protein [Schistosoma japonicum]
unigene116415	NA	NA	NA	NA	8	2	14	26	14	onc	1.99437	1.99695	2.00096	1.98428	2.46338	2.14758	2.74379	3.09594	2.56714	3.9274	0.0456252	0.177371	6.35046	0.000964499	0.0101453	2.42306	0.126207	0.723821	None	UP	None	7	brown	Q5ZKQ3	NP_001006231.1		sp|Q5ZKQ3|RPAP3_CHICK RNA polymerase II-associated protein 3 OS=Gallus gallus GN=RPAP3 PE=2 SV=1	K09523
CL11845Contig1	2	NA	NA	16	NA	218	145	2	32	onc	2.58067	2.21508	2.2559	3.55875	2.15339	6.5199	6.08067	2.57612	4.12235	6.76638	0.00179415	0.0167374	6.34659	0.00341471	0.0267376	-0.419794	0.825084	0.998571	UP	UP	None	4	purple	P0CH32	NP_568397.1	GO:0006511;GO:0005737;GO:0005634	sp|P0CH32|UBQ4_ARATH Polyubiquitin 4 OS=Arabidopsis thaliana GN=UBQ4 PE=1 SV=1	K08770
unigene104302	NA	NA	NA	4	2	2	4	26	28	onc	1.87518	1.87768	1.88156	2.09151	2.02108	2.03222	2.16913	2.99482	2.81058	3.46968	0.0416596	0.166438	6.33891	0.000104876	0.0017712	2.86922	0.0212685	0.339078	None	UP	None	1	pink	Q7ZU99	NP_958889.1	GO:0005524;GO:0016887;GO:0008289;GO:0097352;GO:0006914;GO:0007049;GO:0006974;GO:0043009;GO:0006302;GO:0032510;GO:0036503;GO:0007626;GO:0016236;GO:0043161;GO:0018279;GO:0016567;GO:2000058;GO:0019985;GO:0030433;GO:0005737;GO:0005829;GO:0005783;GO:0005634;GO:0035861	sp|Q7ZU99|TERA_DANRE Transitional endoplasmic reticulum ATPase OS=Danio rerio GN=vcp PE=1 SV=1	K13525	KO05134	Legionellosis
unigene65055	NA	NA	NA	22	9	23	7	12	43	onc	2.57803	2.58214	2.5885	3.40472	3.10229	3.61594	3.04155	3.26443	3.78352	6.26491	3.24418e-05	0.000663004	6.32599	2.70709e-05	0.000590434	0.0610795	0.949319	0.998571	UP	UP	None	1	turquoise	Q550C1	XP_642695.2	GO:0016021	sp|Q550C1|TAPT1_DICDI Protein TAPT1 homolog OS=Dictyostelium discoideum GN=DDB_G0277313 PE=3 SV=2
unigene116945	NA	NA	NA	NA	4	10	20	12	24	onc	2.14319	2.14559	2.14932	2.13386	2.39036	2.69499	3.03651	2.77793	2.93115	4.46428	0.0203649	0.101242	6.3187	0.000878001	0.00944573	1.85442	0.226901	0.86841	None	UP	None	4	brown	Q923D5	NP_068360.4; XP_017177182.1	GO:0019888;GO:0003723;GO:0050699;GO:0045292;GO:1903955;GO:1903146;GO:0008380;GO:0006364;GO:0005737;GO:0005829;GO:0043231;GO:0016607;GO:0005654;GO:0005634;GO:0005681	sp|Q923D5|WBP11_MOUSE WW domain-binding protein 11 OS=Mus musculus GN=Wbp11 PE=1 SV=2
unigene130121	NA	NA	NA	22	2	4	16	16	24	onc	2.296	2.2989	2.30339	3.08085	2.43151	2.5676	3.08935	3.08627	3.10172	5.16573	0.00146706	0.0143193	6.31807	8.69861e-05	0.00151388	1.15234	0.309899	0.939473	UP	UP	None	4	brown				gi|661178588|emb|CDH58565.1| hypothetical protein RO3G_12554 [Lichtheimia corymbifera JMRC:FSU:9682]
unigene109808	NA	NA	NA	16	6	8	10	12	38	onc	2.36752	2.37053	2.3752	2.9933	2.72378	2.842	2.93584	3.01279	3.43423	5.363	0.000285109	0.00389795	6.31307	1.67001e-05	0.000391874	0.950063	0.298634	0.930387	UP	UP	None	1	yellow	Q63514		GO:0001848;GO:0003723;GO:0007339;GO:0006958;GO:0006955;GO:0045087;GO:0045959;GO:0045732;GO:0007338;GO:0043159;GO:0001669;GO:0072562;GO:0044297;GO:0005615;GO:0044216;GO:0002081;GO:0005886;GO:0002199	sp|Q63514|C4BPA_RAT C4b-binding protein alpha chain OS=Rattus norvegicus GN=C4bpa PE=2 SV=1
unigene120785	NA	NA	NA	4	6	8	18	18	18	onc	2.25073	2.2532	2.25705	2.44126	2.59315	2.70809	3.07501	3.07191	2.88738	4.72728	0.00135411	0.0134314	6.31153	1.34394e-05	0.000327246	1.58425	0.081589	0.614671	UP	UP	None	1	brown	Q5ZMJ9	NP_001026665.1	GO:0006397;GO:0008380;GO:0005634	sp|Q5ZMJ9|SRRM1_CHICK Serine/arginine repetitive matrix protein 1 OS=Gallus gallus GN=SRRM1 PE=2 SV=1	K13171	KO03015	mRNA surveillance pathway
unigene48787	NA	NA	NA	NA	2	4	16	18	20	onc	1.92358	1.92585	1.92937	1.91474	2.06083	2.1971	2.71987	2.77992	2.64034	3.21067	0.0807368	0.258298	6.29517	0.000347186	0.00460281	3.0845	0.0304492	0.402125	None	UP	None	1	brown	Q9NRR5	NP_001291271.1; NP_064516.2	GO:0042802;GO:0031593;GO:0006914;GO:1901097;GO:0032434;GO:0005776;GO:0005737;GO:0031410;GO:0005829;GO:0005789;GO:0005634;GO:0048471	sp|Q9NRR5|UBQL4_HUMAN Ubiquilin-4 OS=Homo sapiens GN=UBQLN4 PE=1 SV=2
unigene25452	NA	NA	NA	10	16	2	20	14	20	onc	2.34063	2.34357	2.34813	2.77938	3.0847	2.486	3.25161	3.05909	3.04911	5.29697	0.000714256	0.00810567	6.29512	5.068e-05	0.000977164	0.998146	0.341593	0.956875	UP	UP	None	5	brown	Q9P2C4	NP_065874.1	GO:0015643;GO:0009405;GO:0016021	sp|Q9P2C4|TM181_HUMAN Transmembrane protein 181 OS=Homo sapiens GN=TMEM181 PE=1 SV=2
unigene31936	NA	NA	NA	NA	12	2	10	24	20	onc	2.05574	2.05836	2.06243	2.04551	2.68287	2.20695	2.64153	3.09649	2.78552	4.41247	0.0294729	0.13111	6.29447	0.00166237	0.0153676	1.882	0.257226	0.900008	None	UP	None	1	brown				gi|76163220|gb|ABA40919.1| SJCHGC09844 protein [Schistosoma japonicum]
unigene52492	NA	NA	NA	NA	6	6	22	16	14	onc	2.0637	2.0662	2.07006	2.05399	2.42422	2.446	3.03706	2.856	2.61819	4.2186	0.0256777	0.11927	6.29227	0.00070987	0.00805282	2.07368	0.164652	0.789849	None	UP	None	7	brown				gi|226467596|emb|CAX69674.1| Splicing factor, arginine/serine-rich 7 [Schistosoma japonicum]
unigene15104	NA	NA	NA	4	30	26	16	22	14	onc	2.59375	2.59852	2.60587	2.81702	3.80247	3.75412	3.46728	3.65335	3.20506	6.52517	4.18619e-05	0.000820506	6.28924	8.02579e-05	0.00142128	-0.235939	0.828645	0.998571	UP	UP	None	5	turquoise				gi|908463449|ref|XP_013086187.1| PREDICTED: uncharacterized protein LOC106070771, partial [Biomphalaria glabrata]
unigene117160	NA	NA	NA	2	6	NA	6	36	8	onc	1.70905	1.71168	1.71573	1.82946	2.11693	1.70838	2.14643	3.11007	2.11415	3.51487	0.091683	0.279958	6.28629	0.0019572	0.0174662	2.77142	0.109279	0.687739	None	UP	None	7	pink	Q9JI03	NP_604447.1	GO:0005201;GO:0008201;GO:0048407;GO:0043394;GO:0001568;GO:0007155;GO:0016477;GO:0032964;GO:0030199;GO:0048592;GO:0003007;GO:0045112;GO:1903225;GO:0051128;GO:0043588;GO:0097435;GO:0035989;GO:0035313;GO:0005604;GO:0005581;GO:0005588;GO:0070062;GO:0031012;GO:0005615;GO:0005578	sp|Q9JI03|CO5A1_RAT Collagen alpha-1(V) chain OS=Rattus norvegicus GN=Col5a1 PE=1 SV=1
unigene95529	NA	NA	NA	6	2	8	24	18	8	onc	2.10044	2.10307	2.10715	2.39499	2.23884	2.58506	3.13708	2.96467	2.46121	4.52452	0.0058306	0.04098	6.28552	9.76699e-05	0.00166994	1.761	0.128854	0.73021	UP	UP	None	7	brown	P04323		GO:0004190;GO:0004519;GO:0003676;GO:0003964;GO:0015074	sp|P04323|POL3_DROME Retrovirus-related Pol polyprotein from transposon 17.6 OS=Drosophila melanogaster GN=pol PE=4 SV=1
unigene22329	NA	NA	NA	4	10	2	18	14	22	onc	2.17139	2.17373	2.17737	2.36241	2.68519	2.31003	2.99495	2.8661	2.90298	4.52513	0.00385271	0.0300329	6.27653	4.42115e-05	0.000874244	1.75141	0.0954937	0.652624	UP	UP	None	1	brown	A6R7X5	XP_001538811.1	GO:0003779;GO:0005509;GO:0006897;GO:0030479;GO:0010008;GO:0005886	sp|A6R7X5|PAN1_AJECN Actin cytoskeleton-regulatory complex protein PAN1 OS=Ajellomyces capsulatus (strain NAm1 / WU24) GN=PAN1 PE=3 SV=1
unigene129571	NA	NA	NA	2	2	2	18	14	22	onc	1.91201	1.91421	1.91762	2.01555	2.04783	2.05822	2.76483	2.63141	2.6703	3.09793	0.0487751	0.185563	6.27638	1.98612e-05	0.000453741	3.17845	0.00271134	0.129239	None	UP	None	1	brown				gi|226470148|emb|CAX70355.1| Polyadenylate-binding protein 2 [Schistosoma japonicum]
unigene15455	NA	NA	NA	2	2	4	14	18	22	onc	1.97982	1.98208	1.98558	2.08203	2.11424	2.24815	2.69688	2.82369	2.73252	3.54437	0.0232428	0.111186	6.27577	2.57058e-05	0.000565477	2.7314	0.00892815	0.224463	None	UP	None	1	brown				gi|76155975|gb|AAX27224.2| SJCHGC06533 protein [Schistosoma japonicum]
unigene75185	NA	NA	NA	42	4	2	42	2	4	onc	2.00326	2.00773	2.01459	3.40747	2.33675	2.1983	3.6617	2.20059	2.25616	5.88285	0.00439487	0.0330461	6.27003	0.00236797	0.0202402	0.387182	0.820688	0.998571	UP	UP	None	4	yellow				gi|585717426|ref|XP_006825699.1| PREDICTED: uncharacterized protein KIAA1586-like [Saccoglossus kowalevskii]
unigene82182	NA	NA	NA	NA	10	4	14	26	10	onc	2.03886	2.04146	2.04549	2.02872	2.58856	2.31875	2.78125	3.13031	2.47693	4.42555	0.0259119	0.120067	6.26829	0.00139572	0.0134352	1.84274	0.253066	0.896965	None	UP	None	7	brown	Q94523	NP_725882.1; NP_725881.1; NP_477210.1	GO:0009055;GO:0050660;GO:0008177;GO:0009061;GO:0022900;GO:0006121;GO:0006099;GO:0005749;GO:0005739	sp|Q94523|SDHA_DROME Succinate dehydrogenase [ubiquinone] flavoprotein subunit, mitochondrial OS=Drosophila melanogaster GN=SdhA PE=2 SV=3	K00234
unigene73161	NA	NA	NA	NA	8	4	24	20	4	onc	1.93631	1.93891	1.94294	1.92613	2.41427	2.22523	3.00567	2.89109	2.14213	4.20737	0.0423527	0.168384	6.26665	0.00215831	0.0188451	2.05928	0.23037	0.872038	None	UP	None	7	brown	P25886	NP_058846.1	GO:0045296;GO:0008201;GO:0003723;GO:0003735;GO:0007568;GO:0008283;GO:0031589;GO:0002181;GO:0035264;GO:0006412;GO:0022625;GO:0022626;GO:0019898;GO:0016020;GO:0042788;GO:0005840	sp|P25886|RL29_RAT 60S ribosomal protein L29 OS=Rattus norvegicus GN=Rpl29 PE=1 SV=3	K02905
unigene78433	NA	NA	NA	NA	8	2	6	38	4	onc	1.69014	1.69292	1.69723	1.67919	2.21518	1.86488	2.14048	3.16015	1.92018	3.9318	0.0763419	0.249333	6.26407	0.00411136	0.0309121	2.33227	0.21732	0.857798	None	UP	None	7	pink				gi|226479722|emb|CAX73157.1| hypothetical protein [Schistosoma japonicum]
unigene116020	NA	NA	NA	2	8	4	8	34	7	onc	1.94818	1.95087	1.95504	2.05987	2.43107	2.24032	2.46453	3.2565	2.28944	4.37995	0.0133081	0.0746288	6.26336	0.000318287	0.00430544	1.88341	0.158405	0.781495	None	UP	None	7	pink	800058	NP_066194.2	GO:0016021;GO:0005739	gi|12249143|ref|NP_066194.2| NADH dehydrogenase subunit 5 [Schistosoma japonicum]_x0001_gi|12248307|gb|AAG13134.2| NADH dehydrogenase subunit 5 [Schistosoma japonicum]_x0001_gi|385198320|gb|AFI44228.1| NADH dehydrogenase subunit 5 (mitochondrion) [Schistosoma japonicum]_x0001_gi|540066335|gb|AGV02115.1| NADH dehydrogenase subunit 5 (mitochondrion) [Schistosoma japonicum]_x0001_gi|540066348|gb|AGV…
unigene34406	NA	NA	NA	14	16	18	18	12	24	onc	2.60415	2.60784	2.61355	3.17921	3.35827	3.45841	3.46782	3.25879	3.41537	6.12249	7.25489e-06	0.000189411	6.2589	4.43907e-06	0.000130126	0.13641	0.849239	0.998571	UP	UP	None	5	turquoise				gi|759393984|ref|WP_043118738.1| hypothetical protein [Solemya velum gill symbiont]
unigene74861	NA	NA	NA	2	10	2	22	8	24	onc	2.06442	2.06691	2.07077	2.16785	2.6016	2.21169	3.03701	2.54739	2.87226	4.36529	0.00993717	0.0605687	6.25868	0.000166066	0.00256291	1.8934	0.124561	0.720073	None	UP	None	4	brown				gi|226472558|emb|CAX77315.1| hypotheticial protein [Schistosoma japonicum]_x0001_gi|226472560|emb|CAX77316.1| hypotheticial protein [Schistosoma japonicum]
unigene124349	NA	NA	NA	20	36	6	32	6	12	onc	2.50451	2.50921	2.51644	3.32848	3.85685	2.93897	3.83538	2.94295	3.05946	6.4567	7.80893e-05	0.00137266	6.24983	0.000133881	0.00214803	-0.20687	0.857344	0.998571	UP	UP	None	5	turquoise	Q9VCA2	NP_001262908.1; NP_524479.1	GO:0008514;GO:0006915;GO:0016021;GO:0005887	sp|Q9VCA2|ORCT_DROME Organic cation transporter protein OS=Drosophila melanogaster GN=Orct PE=1 SV=1	K08202
unigene124893	NA	NA	NA	2	NA	6	30	12	6	onc	1.78617	1.78863	1.79244	1.90005	1.78333	2.19783	3.02012	2.48145	2.08923	3.5836	0.081385	0.259543	6.24812	0.00183061	0.0166067	2.66453	0.116482	0.705268	None	UP	None	7	brown				gi|350645464|emb|CCD59816.1| tar DNA-binding protein, putative [Schistosoma mansoni]
unigene7521	NA	NA	NA	NA	258	10	2	40	6	onc	1.96643	1.99097	2.02708	1.85909	7.72694	3.27196	2.37525	4.60448	2.66121	8.66876	0.000208102	0.00302981	6.24429	0.00773122	0.0493285	-2.42447	0.232056	0.874072	UP	UP	None	5	turquoise	P24984	NP_572016.1	GO:0004129;GO:0020037;GO:0005506;GO:0009060;GO:0006119;GO:0016021;GO:0005743;GO:0045277	sp|P24984|COX1_COTJA Cytochrome c oxidase subunit 1 OS=Coturnix coturnix japonica GN=MT-CO1 PE=3 SV=3	K02256
CL5008Contig1	10	8	14	448	50	1220	1198	12	2158	onc	4.27392	4.17833	4.76249	8.14219	5.78843	9.8245	9.82344	4.41742	10.0776	5.4593	0.000165575	0.00252911	6.23202	1.70757e-05	0.000399401	0.772721	0.588258	0.998571	UP	UP	None	4	purple	Q925I0	NP_570940.1	GO:0005882	sp|Q925I0|KR192_MOUSE Keratin-associated protein 19-2 OS=Mus musculus GN=Krtap19-2 PE=2 SV=1
unigene107056	NA	NA	NA	16	22	8	16	16	20	onc	2.55953	2.56304	2.56846	3.18959	3.48174	3.03784	3.35468	3.35156	3.27259	6.02612	1.64156e-05	0.000378727	6.23195	8.12514e-06	0.000216319	0.20583	0.791989	0.998571	UP	UP	None	5	turquoise	A2T759		GO:0003677;GO:0046872;GO:0003700;GO:0007049;GO:0051301;GO:0072707;GO:0043066;GO:1901989;GO:0051781;GO:0008284;GO:0045648;GO:0033674;GO:0045654;GO:0006355;GO:0006351;GO:0005634	sp|A2T759|ZNF16_PANTR Zinc finger protein 16 OS=Pan troglodytes GN=ZNF16 PE=3 SV=1
CL15043Contig1	NA	NA	NA	38	53	2	26	19	NA	onc	2.43597	2.44269	2.45298	3.80773	4.26177	2.63895	3.77475	3.5546	2.40576	7.00317	0.00105469	0.01101	6.21265	0.00373084	0.0286548	-0.790521	0.659796	0.998571	UP	UP	None	5	turquoise				gi|861564872|gb|KMQ81470.1| glucose-dependent insulinotropic, partial [Lasius niger]
unigene88551	NA	NA	NA	2	2	4	30	4	16	onc	1.7921	1.79445	1.79809	1.90346	1.93776	2.08103	3.00796	2.08382	2.43501	3.55427	0.0443156	0.173925	6.21158	0.000271866	0.00379623	2.65731	0.0462332	0.482804	None	UP	None	4	brown	Q8IS18	XP_646480.1	GO:0005096;GO:0005085;GO:0090630;GO:0046956;GO:1903013;GO:0007264;GO:0043052;GO:0005622	sp|Q8IS18|GEFE_DICDI Ras guanine nucleotide exchange factor E OS=Dictyostelium discoideum GN=gefE PE=2 SV=1
CL1Contig1073	6	2	50	1339	1860	774	381	3284	2061	onc	4.23415	3.85228	6.34262	9.734	10.4793	9.44945	8.57445	11.3222	10.2246	5.6463	9.654e-09	6.36685e-07	6.20936	2.80289e-10	2.7831e-08	0.563063	0.560486	0.998571	UP	UP	None	5	turquoise	5518902	XP_001638827.1		gi|156400078|ref|XP_001638827.1| predicted protein [Nematostella vectensis]_x0001_gi|156225951|gb|EDO46764.1| predicted protein [Nematostella vectensis]
unigene117907	NA	NA	NA	2	4	NA	24	14	10	onc	1.79022	1.7924	1.79578	1.89802	2.05316	1.78966	2.83461	2.52939	2.22926	3.07707	0.105167	0.305477	6.20635	0.000627921	0.00731698	3.12928	0.0374019	0.439081	None	UP	None	7	brown	Q9VP22	NP_730643.1; NP_649325.2; NP_001262167.1	GO:0005524;GO:0030332;GO:0004693;GO:0008353;GO:0008134;GO:0044212;GO:0006909;GO:0070816;GO:0070374;GO:0040018;GO:0090277;GO:0046579;GO:0045944;GO:0006468;GO:0006368;GO:0008024;GO:0000228;GO:0019908;GO:0005700;GO:0005703	sp|Q9VP22|CDK12_DROME Cyclin-dependent kinase 12 OS=Drosophila melanogaster GN=Cdk12 PE=1 SV=1	K08819
unigene130042	NA	NA	NA	4	2	NA	36	6	4	onc	1.51932	1.5218	1.52564	1.76148	1.68266	1.51868	2.957	1.96871	1.75104	2.97953	0.161875	0.3977	6.20591	0.00246118	0.0208379	3.22638	0.0709072	0.579842	None	UP	None	4	brown	P02457		GO:0005201;GO:0046872;GO:0005581;GO:0005578	sp|P02457|CO1A1_CHICK Collagen alpha-1(I) chain OS=Gallus gallus GN=COL1A1 PE=1 SV=3
unigene123642	NA	NA	NA	2	8	4	16	22	10	onc	2.05705	2.05945	2.06317	2.1591	2.50456	2.32606	2.84312	3.0163	2.47918	4.37632	0.0075864	0.0498039	6.20252	0.000114245	0.00189432	1.8262	0.114758	0.702013	UP	UP	None	7	brown	Q54ED4	XP_635306.1	GO:0005730	sp|Q54ED4|GRWD1_DICDI Glutamate-rich WD repeat-containing protein 1 OS=Dictyostelium discoideum GN=grwd1 PE=3 SV=1	K14848	KO03008	Ribosome biogenesis in eukaryotes
unigene60152	NA	NA	NA	20	12	12	24	14	10	onc	2.50533	2.50872	2.51397	3.24339	3.11955	3.15175	3.53274	3.23043	2.93081	5.93903	4.1347e-05	0.00081281	6.19956	1.81166e-05	0.000420451	0.26053	0.763929	0.998571	UP	UP	None	5	turquoise	Q8R2R6	NP_955005.2	GO:0005525;GO:0003924;GO:0070129;GO:0044065;GO:0042254;GO:0005743;GO:0005759;GO:0005761;GO:0005739	sp|Q8R2R6|MTG1_MOUSE Mitochondrial ribosome-associated GTPase 1 OS=Mus musculus GN=Mtg1 PE=2 SV=2	K19828	KO03008	Ribosome biogenesis in eukaryotes
unigene49836	NA	NA	NA	22	4	4	21	14	14	onc	2.29396	2.29657	2.30064	3.05675	2.53866	2.5553	3.21033	2.99599	2.8289	5.28229	0.000853372	0.00929736	6.19617	8.16697e-05	0.00144028	0.913876	0.396792	0.980527	UP	UP	None	4	brown				gi|871204624|ref|XP_012939557.1| PREDICTED: uncharacterized protein LOC101864570 [Aplysia californica]
unigene130776	NA	NA	NA	2	NA	4	20	8	24	onc	1.82723	1.82935	1.83264	1.93231	1.82478	2.1008	2.74605	2.31138	2.6373	3.12988	0.0957989	0.287732	6.19508	0.000569526	0.00677867	3.0652	0.0381381	0.443179	None	UP	None	4	brown				gi|226487870|emb|CAX75600.1| Heterogeneous nuclear ribonucleoprotein H' [Schistosoma japonicum]
unigene49344	NA	NA	NA	NA	4	6	18	10	24	onc	1.98717	1.9894	1.99287	1.97848	2.23716	2.36076	2.82967	2.54636	2.78032	3.96068	0.0360034	0.150232	6.19464	0.000805716	0.00887191	2.23396	0.133966	0.741005	None	UP	None	4	brown	Q9Z1G4	NP_001229980.1; NP_058616.1; NP_001229979.1	GO:0051117;GO:0046961;GO:0015991;GO:0015986;GO:0016241;GO:1901998;GO:0007035;GO:0070072;GO:0005737;GO:0030659;GO:0005829;GO:0070062;GO:0005794;GO:0016021;GO:0043231;GO:0042470;GO:0016607;GO:0005886;GO:0016471;GO:0000220	sp|Q9Z1G4|VPP1_MOUSE V-type proton ATPase 116 kDa subunit a isoform 1 OS=Mus musculus GN=Atp6v0a1 PE=1 SV=3	K02154
CL418Contig4	NA	NA	4	2	2	6	20	325	NA	onc	1.76445	1.79384	2.6922	2.04052	2.17767	2.81772	3.88177	8.41544	1.61521	0.944504	0.641634	0.831565	6.18347	0.00180159	0.0164045	5.23896	0.00603833	0.186996	None	UP	None	7	pink	Q9SN46	NP_193602.4	GO:0005199;GO:0071555;GO:0005618;GO:0005576;GO:0009506	sp|Q9SN46|LRX5_ARATH Leucine-rich repeat extensin-like protein 5 OS=Arabidopsis thaliana GN=LRX5 PE=2 SV=2
unigene112213	NA	NA	NA	2	8	4	18	18	12	onc	2.07127	2.0736	2.07723	2.17165	2.51251	2.33618	2.91023	2.90705	2.55154	4.37521	0.00656627	0.0448057	6.18283	8.90241e-05	0.00154279	1.80762	0.10532	0.677056	UP	UP	None	7	brown	Q01137	XP_018646947.1	GO:0046872;GO:0004784;GO:0005737	sp|Q01137|SODC_SCHMA Superoxide dismutase [Cu-Zn] OS=Schistosoma mansoni GN=SOD PE=1 SV=1	K04565
unigene65719	1	NA	2	3	4	4	NA	8	349	onc	2.07988	1.87459	2.36355	2.25268	2.52564	2.56906	1.85045	3.02313	8.16663	1.52457	0.417114	0.677837	6.18254	0.000732087	0.00824801	4.65797	0.00588549	0.184708	None	UP	None	4	yellow	P36044	NP_012721.1	GO:0008047;GO:0071470;GO:0006487;GO:0006493;GO:0016021;GO:0016020	sp|P36044|MNN4_YEAST Protein MNN4 OS=Saccharomyces cerevisiae (strain ATCC 204508 / S288c) GN=MNN4 PE=4 SV=2
unigene130462	NA	NA	NA	2	NA	4	20	20	6	onc	1.75461	1.75679	1.76018	1.86395	1.75208	2.03796	2.69819	2.69479	2.04579	3.13242	0.113817	0.32097	6.18164	0.00116939	0.0117739	3.04922	0.057596	0.529188	None	UP	None	7	brown	Q6AYB3	NP_001014210.1	GO:0003723;GO:0000350;GO:0000389;GO:0071012;GO:0071013;GO:0071014;GO:0071020;GO:0000974	sp|Q6AYB3|ISY1_RAT Pre-mRNA-splicing factor ISY1 homolog OS=Rattus norvegicus GN=Isy1 PE=2 SV=1	K12870	KO03040	Spliceosome
unigene103404	NA	NA	NA	4	2	NA	16	24	6	onc	1.72388	1.72606	1.72943	1.93761	1.86768	1.72332	2.54755	2.7803	2.01716	2.98679	0.125603	0.341051	6.18053	0.000904937	0.00967838	3.19374	0.0416141	0.460903	None	UP	None	7	brown	Q9JI03	NP_604447.1	GO:0005201;GO:0008201;GO:0048407;GO:0043394;GO:0001568;GO:0007155;GO:0016477;GO:0032964;GO:0030199;GO:0048592;GO:0003007;GO:0045112;GO:1903225;GO:0051128;GO:0043588;GO:0097435;GO:0035989;GO:0035313;GO:0005604;GO:0005581;GO:0005588;GO:0070062;GO:0031012;GO:0005615;GO:0005578	sp|Q9JI03|CO5A1_RAT Collagen alpha-1(V) chain OS=Rattus norvegicus GN=Col5a1 PE=1 SV=1
CL1Contig2483	2	2	NA	2	NA	NA	24	282	4	onc	2.20241	2.24319	1.81177	2.02173	1.71136	1.73735	4.03365	8.34868	2.28851	-1.44149	0.465753	0.718024	6.17962	0.000200709	0.00298217	7.62111	3.33439e-05	0.00949905	None	UP	UP	7	pink	P10079	NP_001229629.1	GO:0005509;GO:0032579;GO:0031410;GO:0005615	sp|P10079|FBP1_STRPU Fibropellin-1 OS=Strongylocentrotus purpuratus GN=EGF1 PE=1 SV=2	K02599
unigene51020	NA	NA	NA	NA	8	6	14	12	26	onc	2.09699	2.09916	2.10254	2.08857	2.52541	2.45717	2.7882	2.71509	2.90609	4.43708	0.0192659	0.0973198	6.1737	0.000965128	0.0101478	1.73661	0.246908	0.890438	None	UP	None	4	brown	Q54HX6	XP_636387.1	GO:0003677;GO:0006355;GO:0006351;GO:0005634	sp|Q54HX6|MYBI_DICDI Myb-like protein I OS=Dictyostelium discoideum GN=mybI PE=3 SV=1
unigene114392	NA	NA	NA	2	6	2	18	12	20	onc	1.97878	1.98093	1.98426	2.07874	2.32612	2.12025	2.81163	2.60868	2.67163	3.86272	0.0155525	0.0830529	6.16934	6.52084e-05	0.0012032	2.30662	0.0355653	0.429055	None	UP	None	4	brown				gi|76154100|gb|AAX25609.2| SJCHGC07311 protein [Schistosoma japonicum]
unigene32091	NA	NA	NA	4	28	20	14	20	14	onc	2.53121	2.53521	2.5414	2.74348	3.65032	3.48618	3.29837	3.49272	3.11548	6.30966	6.77431e-05	0.00122066	6.16244	0.0001014	0.00172089	-0.147216	0.891436	0.998571	UP	UP	None	5	turquoise				gi|762165697|ref|XP_011421162.1| PREDICTED: protein FAM69C-like [Crassostrea gigas]_x0001_gi|762165699|ref|XP_011421163.1| PREDICTED: protein FAM69C-like [Crassostrea gigas]
unigene91146	NA	NA	NA	4	18	2	10	8	37	onc	2.15534	2.1581	2.16239	2.3611	2.97845	2.30538	2.73781	2.64635	3.22852	5.13444	0.00314126	0.0258438	6.16114	0.00035799	0.00470652	1.02671	0.427916	0.990443	UP	UP	None	4	brown	Q55AX2	XP_645574.2	GO:0031151;GO:0006974;GO:0006281;GO:0034729;GO:0031156;GO:0006355;GO:0006351;GO:0005634	sp|Q55AX2|DOT1L_DICDI Histone-lysine N-methyltransferase, H3 lysine-79 specific OS=Dictyostelium discoideum GN=dotA PE=2 SV=2
unigene31939	NA	NA	NA	2	14	NA	14	24	8	onc	1.96998	1.97251	1.97643	2.0778	2.67485	1.96933	2.718	3.01825	2.3392	4.55467	0.030446	0.134028	6.161	0.00311818	0.0249184	1.60634	0.360374	0.965291	None	UP	None	1	pink				gi|76152950|gb|AAX24621.2| SJCHGC03650 protein [Schistosoma japonicum]
unigene68502	NA	NA	NA	14	14	8	40	2	2	onc	2.11323	2.11681	2.12232	2.76074	2.88158	2.65642	3.60948	2.28587	2.22502	5.66428	0.00328401	0.0267041	6.16068	0.00135326	0.0131379	0.496391	0.747	0.998571	UP	UP	None	4	turquoise				gi|780034447|ref|XP_011667185.1| PREDICTED: uncharacterized protein LOC105439660 [Strongylocentrotus purpuratus]
CL1Contig916	NA	NA	NA	14	16	4	16	8	28	onc	2.37446	2.37737	2.38189	2.93489	3.10948	2.64016	3.15415	2.84662	3.24949	5.56485	0.000226777	0.00324328	6.15671	4.17535e-05	0.000835675	0.591862	0.54009	0.998571	UP	UP	None	5	yellow				gi|871213479|ref|XP_012946942.1| PREDICTED: uncharacterized protein LOC106014226 [Aplysia californica]
unigene93568	NA	NA	NA	2	54	14	NA	42	2	onc	2.06416	2.07073	2.08075	2.2186	4.01781	3.06292	2.06393	3.87393	2.20903	6.73949	0.00456144	0.0339496	6.15545	0.00967501	0.0581059	-0.584037	0.778238	0.998571	UP	None	None	5	turquoise	P00337	NP_989508.1	GO:0004459;GO:0005975;GO:0006090;GO:0005829	sp|P00337|LDHB_CHICK L-lactate dehydrogenase B chain OS=Gallus gallus GN=LDHB PE=1 SV=3	K00016
unigene130541	NA	NA	NA	2	2	4	2	40	2	onc	1.39936	1.40196	1.40597	1.53296	1.57208	1.73643	1.5876	2.90241	1.5262	3.56142	0.0886666	0.274097	6.15424	0.00256823	0.0215229	2.59282	0.136452	0.745975	None	UP	None	7	pink	20318876	XP_009167762.1	GO:0005524	gi|684384159|ref|XP_009167762.1| hypothetical protein T265_04694 [Opisthorchis viverrini]_x0001_gi|663052497|gb|KER28465.1| hypothetical protein T265_04694 [Opisthorchis viverrini]
unigene118779	NA	NA	NA	NA	6	4	20	12	16	onc	2.0601	2.06147	2.0636	2.05486	2.34831	2.27468	2.8009	2.59531	2.56194	3.94332	0.0373817	0.154024	6.14496	0.000919103	0.00978275	2.20164	0.141685	0.755465	None	UP	None	4	brown	Q54MB1	XP_637923.1		sp|Q54MB1|Y4579_DICDI Uncharacterized SDCCAG3 family protein OS=Dictyostelium discoideum GN=DDB_G0286065 PE=3 SV=1
unigene79511	NA	NA	NA	4	6	NA	14	18	16	onc	1.93671	1.93881	1.94207	2.13303	2.28546	1.93617	2.6434	2.76897	2.53033	3.79373	0.0375996	0.154694	6.14353	0.000545226	0.00654437	2.3498	0.0953555	0.652399	None	UP	None	7	brown	P24346	NP_001095245.1	GO:0005524;GO:0004386;GO:0003723	sp|P24346|DDX3_XENLA Putative ATP-dependent RNA helicase an3 OS=Xenopus laevis GN=an3 PE=2 SV=1	K11594	KO05161	Hepatitis B
unigene121688	NA	NA	NA	NA	10	4	6	26	16	onc	1.97248	1.97488	1.97861	1.96312	2.51581	2.24865	2.36439	3.05478	2.59049	4.42619	0.0288616	0.129121	6.14259	0.00214893	0.0187831	1.71639	0.301362	0.932745	None	UP	None	1	pink	O04450	NP_973907.1; NP_173859.1	GO:0005524;GO:0044183;GO:0051082;GO:0006458;GO:0061077;GO:0005832;GO:0005829;GO:0005886;GO:0009506	sp|O04450|TCPE_ARATH T-complex protein 1 subunit epsilon OS=Arabidopsis thaliana GN=At1g24510 PE=2 SV=1	K09497
unigene62012	NA	NA	NA	4	4	2	12	20	16	onc	1.95449	1.95658	1.95983	2.14919	2.19993	2.09542	2.58499	2.83935	2.54406	3.81362	0.0136497	0.075848	6.14103	3.80103e-05	0.000777217	2.32741	0.0229149	0.353093	None	UP	None	1	brown	Q9FF52	NP_200875.1	GO:0019843;GO:0003735;GO:0000027;GO:0006412;GO:0005829;GO:0022625	sp|Q9FF52|RL123_ARATH 60S ribosomal protein L12-3 OS=Arabidopsis thaliana GN=RPL12C PE=2 SV=1	K02870
unigene33969	NA	NA	NA	NA	4	2	2	38	4	onc	1.38434	1.38686	1.39074	1.37444	1.70025	1.56824	1.57129	2.8845	1.62768	3.2017	0.165156	0.402745	6.13427	0.00628802	0.0423212	2.93257	0.141447	0.755186	None	UP	None	7	pink	Q17QZ3	NP_001068752.1	GO:0005215;GO:0008643;GO:0055085;GO:0005829;GO:0030176	sp|Q17QZ3|SPX3_BOVIN Sugar phosphate exchanger 3 OS=Bos taurus GN=SLC37A3 PE=2 SV=1	K03447
unigene82103	NA	NA	NA	NA	4	4	18	16	12	onc	1.88521	1.88727	1.89046	1.87721	2.13427	2.15057	2.72461	2.65937	2.36672	3.62485	0.0552822	0.202159	6.11872	0.000872517	0.00940243	2.49387	0.0951673	0.651925	None	UP	None	7	brown	P63081	XP_006245960.1; NP_570836.1	GO:0042625;GO:0046961;GO:0031625;GO:0015991;GO:0007042;GO:0030177;GO:0070062;GO:0005925;GO:0005794;GO:0016021;GO:0005765;GO:0005764;GO:0000220	sp|P63081|VATL_RAT V-type proton ATPase 16 kDa proteolipid subunit OS=Rattus norvegicus GN=Atp6v0c PE=2 SV=1	K02155
unigene57500	NA	NA	NA	4	4	NA	16	18	12	onc	1.85136	1.85338	1.85651	2.04965	2.10082	1.85085	2.62929	2.68837	2.33358	3.44606	0.0588287	0.210296	6.11781	0.000507954	0.00618234	2.67176	0.0577838	0.530192	None	UP	None	7	brown				gi|56755115|gb|AAW25737.1| SJCHGC00487 protein [Schistosoma japonicum]
unigene100669	NA	NA	NA	46	18	32	18	2	32	onc	2.69217	2.69807	2.70715	4.0822	3.62573	4.05002	3.67851	2.87133	3.79872	7.06141	5.6133e-06	0.000151539	6.11619	9.0357e-05	0.00156324	-0.945222	0.362023	0.966144	UP	UP	None	5	turquoise				gi|524902847|ref|XP_005107646.1| PREDICTED: uncharacterized protein LOC101857596 [Aplysia californica]
unigene97733	NA	NA	NA	8	30	16	28	12	3	onc	2.44043	2.44463	2.45112	2.84966	3.64167	3.29888	3.65424	3.15433	2.60097	6.33477	0.000204106	0.00298472	6.11123	0.000345744	0.00459274	-0.223545	0.858234	0.998571	UP	UP	None	7	magenta	P91119	NP_491544.3	GO:0047555;GO:0046872;GO:0007635;GO:0006935;GO:0008340;GO:0032528;GO:0030827;GO:0010754;GO:0007602;GO:0010628;GO:0010446;GO:0042542	sp|P91119|PDE5_CAEEL Probable 3',5'-cyclic phosphodiesterase pde-5 OS=Caenorhabditis elegans GN=pde-5 PE=3 SV=3	K18438	KO05032	Morphine addiction
unigene7954	NA	NA	NA	34	62	28	16	22	6	onc	2.75484	2.76269	2.77471	4.01877	4.68003	4.10807	3.74482	3.94647	3.11046	7.48667	3.33867e-07	1.38974e-05	6.10544	3.54712e-05	0.000731939	-1.38124	0.124648	0.720368	UP	UP	None	5	turquoise	5507144	XP_001627815.1		gi|156368670|ref|XP_001627815.1| predicted protein [Nematostella vectensis]_x0001_gi|156214736|gb|EDO35715.1| predicted protein [Nematostella vectensis]
unigene28013	NA	NA	NA	4	4	10	32	NA	14	onc	1.89525	1.89791	1.90203	2.11579	2.17257	2.5021	3.17433	1.89495	2.4901	4.75196	0.0267506	0.122699	6.10123	0.00417211	0.0312721	1.34927	0.454829	0.998571	None	UP	None	4	purple				gi|747083156|ref|XP_011088934.1| PREDICTED: photosystem I subunit O [Sesamum indicum]	K14332	KO00196	Photosynthesis - antenna proteins
unigene112374	NA	NA	NA	NA	2	2	14	18	14	onc	1.74208	1.74397	1.74692	1.7347	1.87645	1.88652	2.45783	2.58484	2.28797	2.59868	0.164196	0.401528	6.09623	0.000474797	0.00587589	3.49756	0.0169872	NA	None	UP	None	7	brown	B2RY56	NP_081625.3; XP_006516231.1; XP_006516232.1; XP_017170651.1; XP_006516230.1	GO:0003729;GO:0006915;GO:0006397;GO:0000381;GO:0042981;GO:0008380;GO:0005737;GO:0016607;GO:0005681	sp|B2RY56|RBM25_MOUSE RNA-binding protein 25 OS=Mus musculus GN=Rbm25 PE=1 SV=2
unigene10169	NA	NA	NA	NA	2	2	8	28	8	onc	1.59734	1.59938	1.60254	1.58938	1.74298	1.75374	2.10724	2.75929	1.97531	2.6096	0.197564	0.448849	6.09095	0.00145013	0.0138459	3.48134	0.0360968	NA	None	UP	None	7	pink	Q78P75	XP_006247139.1; NP_542428.1	GO:0045505;GO:0051959;GO:0003774;GO:0046982;GO:0042803;GO:0097110;GO:0060271;GO:2000582;GO:0010970;GO:0005813;GO:0005737;GO:0005868;GO:0016020;GO:0005874;GO:0016459;GO:0031475;GO:0005634	sp|Q78P75|DYL2_RAT Dynein light chain 2, cytoplasmic OS=Rattus norvegicus GN=Dynll2 PE=1 SV=1	K10418	KO04962	Vasopressin-regulated water reabsorption
unigene84239	NA	NA	2	NA	NA	2	12	146	2	onc	1.44727	1.45823	1.84364	1.40042	1.43412	1.7761	2.62512	4.12238	1.66297	-0.312952	0.89155	0.9494	6.09057	0.00338623	0.0265596	6.40353	0.00201527	0.112546	None	UP	None	7	pink	P14202	XP_018654157.1	GO:0005509;GO:0008092;GO:0045505;GO:0051959;GO:0060271;GO:2000582;GO:0010970;GO:0005868	sp|P14202|TEGU_SCHMA Tegument antigen OS=Schistosoma mansoni PE=2 SV=1
unigene25227	NA	NA	NA	28	6	6	18	4	28	onc	2.34258	2.3454	2.34977	3.24645	2.69476	2.71662	3.18777	2.61132	3.22028	5.70524	0.000452039	0.00561022	6.08802	0.000175604	0.00268332	0.382777	0.737375	0.998571	UP	UP	None	4	yellow	105338337			gi|405955306|gb|EKC22471.1| Sacsin [Crassostrea gigas]	K17592	KO00983	Drug metabolism - other enzymes
unigene44173	NA	2	NA	58	35	30	80	40	42	onc	3.08795	3.34072	3.12267	4.90266	4.69234	4.62707	5.4916	4.86953	4.60079	5.55998	2.82845e-06	8.56691e-05	6.08207	2.86984e-07	1.26593e-05	0.522086	0.397121	0.980527	UP	UP	None	5	turquoise	Q5ZKJ0		GO:0006915;GO:0016021	sp|Q5ZKJ0|CLP1L_CHICK Cleft lip and palate transmembrane protein 1-like protein OS=Gallus gallus GN=CLPTM1L PE=2 SV=1
unigene37457	NA	NA	NA	2	NA	2	12	14	22	onc	1.73379	1.73562	1.73847	1.83555	1.73168	1.87624	2.3692	2.43836	2.477	2.49018	0.169154	0.408756	6.08027	0.000276919	0.00385098	3.59008	0.00991218	NA	None	UP	None	1	brown				gi|350646758|emb|CCD58479.1| KRAB-A domain-containing protein [Schistosoma mansoni]
unigene52246	NA	NA	NA	NA	2	2	12	14	22	onc	1.75039	1.75223	1.75509	1.74323	1.88261	1.89252	2.38474	2.45383	2.49239	2.59688	0.159758	0.394642	6.08016	0.000414341	0.0052762	3.48328	0.015469	NA	None	UP	None	1	brown	B0K025	NP_001102036.1	GO:0006486;GO:0016021;GO:0008250	sp|B0K025|OSTC_RAT Oligosaccharyltransferase complex subunit OSTC OS=Rattus norvegicus GN=Ostc PE=2 SV=1
unigene22151	NA	NA	NA	4	42	102	2	39	NA	onc	2.18231	2.19513	2.21441	2.55889	4.21161	5.12201	2.47603	4.21797	2.12208	7.87213	0.00046805	0.00576853	6.07405	0.00713144	0.0465134	-1.79808	0.351297	0.962138	UP	UP	None	5	turquoise				gi|449278466|gb|EMC86299.1| hypothetical protein A306_05159, partial [Columba livia]
unigene130514	NA	NA	NA	2	4	6	12	18	16	onc	2.00115	2.00321	2.00641	2.09861	2.24173	2.36148	2.62133	2.81536	2.58073	4.1597	0.00842782	0.0536578	6.07325	8.02899e-05	0.00142135	1.91355	0.0744972	0.592019	None	UP	None	1	brown	P07742	NP_033129.2	GO:0005524;GO:0097718;GO:0017076;GO:0004748;GO:0021846;GO:0009263;GO:0006260;GO:0008584;GO:0000278;GO:0051290;GO:0051259;GO:0006206;GO:0010212;GO:0060041;GO:0042995;GO:0005829;GO:0070062;GO:0043025;GO:0005635;GO:0005971	sp|P07742|RIR1_MOUSE Ribonucleoside-diphosphate reductase large subunit OS=Mus musculus GN=Rrm1 PE=1 SV=2	K10807	KO03460	Fanconi anemia pathway
unigene59468	NA	NA	NA	12	6	8	16	14	16	onc	2.28334	2.2858	2.28962	2.76241	2.61954	2.7323	3.03478	2.9666	2.85747	5.18317	0.000260775	0.00361831	6.07201	1.5809e-05	0.000374231	0.888847	0.278535	0.915193	UP	UP	None	5	turquoise	Q6GLR7	NP_001086256.1	GO:0008289;GO:0046872;GO:1990504;GO:0015031;GO:0016079;GO:0030054;GO:0030659;GO:0098793	sp|Q6GLR7|CAPS1_XENLA Calcium-dependent secretion activator 1 OS=Xenopus laevis GN=cadps PE=2 SV=1
unigene79740	NA	NA	NA	10	6	8	14	10	24	onc	2.24724	2.24961	2.25329	2.66079	2.58212	2.69445	2.93083	2.78175	3.00791	5.08224	0.000378512	0.00485877	6.06214	1.83089e-05	0.000423777	0.979901	0.242322	0.885885	UP	UP	None	5	yellow	Q7TT23	NP_083708.1		sp|Q7TT23|CT194_MOUSE Uncharacterized protein C20orf194 homolog OS=Mus musculus PE=2 SV=2
unigene99637	4	6	10	150	44	264	1346	44	162	onc	3.53776	3.84545	4.33203	6.62534	5.50554	7.6953	9.74184	5.59952	6.65966	4.1774	0.00017172	0.00260873	6.06191	4.7752e-08	2.65193e-06	1.88451	0.0770032	0.600419	UP	UP	None	4	purple				gi|908422557|ref|XP_013072655.1| PREDICTED: uncharacterized protein LOC106059554 [Biomphalaria glabrata]
CL149Contig2	1	12	10	471	21	496	1555	43	199	onc	3.0985	4.40866	4.36343	8.08394	4.75956	8.5523	10.0183	5.61837	6.9669	5.01731	0.000956721	0.0102037	6.0599	6.60078e-05	0.00121443	1.04259	0.484159	0.998571	UP	UP	None	4	purple	P86950		GO:0005576	sp|P86950|SLP2_PINMA Shematrin-like protein 2 OS=Pinctada maxima PE=1 SV=1
unigene126911	NA	NA	NA	4	2	NA	14	10	24	onc	1.77022	1.77206	1.77492	1.96589	1.90151	1.76975	2.47272	2.32077	2.55241	2.99453	0.0988541	0.293497	6.05908	0.000432731	0.00545989	3.06455	0.0282123	NA	None	UP	None	4	brown	Q99M63	NP_476543.1	GO:0006397;GO:0000381;GO:0008380;GO:0005737;GO:0016607;GO:0005681	sp|Q99M63|SMU1_RAT WD40 repeat-containing protein SMU1 OS=Rattus norvegicus GN=Smu1 PE=2 SV=1	K13111	KO03040	Spliceosome
unigene123479	NA	NA	NA	16	6	10	18	10	18	onc	2.34582	2.34847	2.35258	2.947	2.68631	2.88431	3.16698	2.88879	2.9782	5.47095	0.00014294	0.00224916	6.05276	2.34471e-05	0.000523477	0.581806	0.495318	0.998571	UP	UP	None	1	turquoise	Q8K2X1	NP_700438.3	GO:0005524;GO:0000287;GO:0004012;GO:0006812;GO:0005789;GO:0016021;GO:0005886	sp|Q8K2X1|AT10D_MOUSE Probable phospholipid-transporting ATPase VD OS=Mus musculus GN=Atp10d PE=2 SV=2	K01530
unigene47508	NA	NA	NA	6	8	8	30	2	12	onc	2.04516	2.04774	2.05174	2.34234	2.50719	2.53326	3.22965	2.19751	2.54777	5.00421	0.00420741	0.0320736	6.05061	0.000487453	0.00599535	1.0464	0.42435	0.988292	UP	UP	None	4	magenta	Q922Q5	NP_598821.1; NP_001163901.1; NP_001163902.1; XP_017170845.1	GO:0046964;GO:0030176;GO:0030173;GO:0005739	sp|Q922Q5|S35B3_MOUSE Adenosine 3'-phospho 5'-phosphosulfate transporter 2 OS=Mus musculus GN=Slc35b3 PE=2 SV=1	K15277	KO03460	Fanconi anemia pathway
unigene107564	NA	NA	NA	4	16	NA	16	16	12	onc	2.07912	2.08134	2.0848	2.27183	2.80203	2.07855	2.84531	2.84236	2.55287	4.85335	0.0154048	0.082475	6.04913	0.00235485	0.0201546	1.19578	0.464443	0.998571	None	UP	None	1	brown				gi|226469828|emb|CAX70195.1| 39S ribosomal protein L22, mitochondrial precursor [Schistosoma japonicum]
unigene73103	NA	NA	NA	2	NA	4	16	16	12	onc	1.77228	1.77415	1.77707	1.87376	1.77011	2.03618	2.54575	2.54276	2.25166	3.13008	0.0970023	0.289974	6.04826	0.000813167	0.0089366	2.91819	0.0499634	NA	None	UP	None	7	brown	Q5ZKZ9	NP_001026743.1	GO:0051604;GO:0005789;GO:0016021	sp|Q5ZKZ9|LMF2_CHICK Lipase maturation factor 2 OS=Gallus gallus GN=LMF2 PE=2 SV=2
unigene40140	NA	NA	NA	2	8	NA	20	16	6	onc	1.80796	1.81004	1.81327	1.91289	2.26158	1.80743	2.72517	2.59974	2.08831	3.85197	0.0609606	0.215068	6.04532	0.00271537	0.0224729	2.19335	0.196586	0.834926	None	UP	None	7	brown	P39769	NP_476871.2	GO:0051087;GO:0003682;GO:0001047;GO:0044547;GO:0008270;GO:0021954;GO:0016458;GO:0030708;GO:0000070;GO:0045892;GO:0030713;GO:0035075;GO:0035186;GO:0005730;GO:0005634;GO:0035102	sp|P39769|PHP_DROME Polyhomeotic-proximal chromatin protein OS=Drosophila melanogaster GN=ph-p PE=1 SV=2	K11456	KO03030	DNA replication
unigene45788	NA	NA	NA	NA	2	2	4	32	6	onc	1.43115	1.43327	1.43654	1.42288	1.58746	1.59879	1.74329	2.73915	1.74864	2.61657	0.226807	0.485293	6.04221	0.00336868	0.0264585	3.42563	0.0611	NA	None	UP	None	7	pink	Q0VCX2	NP_001068616.1	GO:0005524;GO:0035437;GO:0030335;GO:0005788;GO:0042470	sp|Q0VCX2|GRP78_BOVIN 78 kDa glucose-regulated protein OS=Bos taurus GN=HSPA5 PE=2 SV=1	K04043
unigene110821	NA	NA	NA	4	2	2	8	28	6	onc	1.69485	1.69689	1.70007	1.90498	1.8361	1.84664	2.19209	2.83452	1.98327	3.46841	0.0497837	0.188148	6.03974	0.000392707	0.0050587	2.57134	0.0542602	0.515564	None	UP	None	7	pink	P23206	NP_777059.1	GO:0005581;GO:0005576;GO:0005578	sp|P23206|COAA1_BOVIN Collagen alpha-1(X) chain OS=Bos taurus GN=COL10A1 PE=2 SV=1
unigene35563	NA	NA	NA	12	4	4	10	12	26	onc	2.13425	2.13634	2.1396	2.60564	2.36733	2.383	2.66418	2.73711	2.9248	4.7553	0.00164665	0.0156694	6.0394	5.02018e-05	0.000969409	1.28409	0.185716	0.823951	UP	UP	None	1	yellow	Q32NR9	XP_018117623.1; NP_001089828.1	GO:0060271;GO:0060031;GO:0016476;GO:0032880;GO:0032185;GO:0005930;GO:0005737;GO:0005886	sp|Q32NR9|FRITZ_XENLA WD repeat-containing and planar cell polarity effector protein fritz homolog OS=Xenopus laevis GN=wdpcp PE=1 SV=1
unigene118538	NA	NA	NA	14	18	10	16	20	6	onc	2.42792	2.43107	2.43595	2.9969	3.23461	2.9906	3.21888	3.33773	2.70241	5.906	0.000102365	0.00171813	6.03683	7.0743e-05	0.00128305	0.13083	0.894332	0.998571	UP	UP	None	7	turquoise	106170613	XP_013406025.1		gi|919045634|ref|XP_013406025.1| PREDICTED: polyamine-modulated factor 1-like isoform X2 [Lingula anatina]
unigene48939	NA	NA	NA	6	4	NA	12	10	26	onc	1.87537	1.87729	1.88027	2.15174	2.11761	1.87488	2.4987	2.41908	2.69041	3.73538	0.0411125	0.164897	6.03654	0.000694342	0.00791892	2.30116	0.104059	0.674556	None	UP	None	4	brown	Q99NB9		GO:0003682;GO:0003729;GO:0003723;GO:0009952;GO:0001825;GO:0000398;GO:0000245;GO:0071013;GO:0000785;GO:0016363;GO:0016607;GO:0005634;GO:0030532;GO:0034693;GO:0005689;GO:0005686;GO:0071004	sp|Q99NB9|SF3B1_MOUSE Splicing factor 3B subunit 1 OS=Mus musculus GN=Sf3b1 PE=1 SV=1	K12828	KO03030	DNA replication
unigene51679	NA	NA	NA	2	2	2	18	8	20	onc	1.77061	1.77244	1.77528	1.87102	1.90152	1.91135	2.59923	2.23472	2.46049	3.09965	0.0583588	0.209334	6.03224	9.2593e-05	0.00159597	2.93259	0.0113103	NA	None	UP	None	4	brown	O74856	NP_588385.2	GO:0046872;GO:0003729;GO:0004535;GO:0043928;GO:0017148;GO:0000289;GO:0006355;GO:0006351;GO:0030014;GO:0030015;GO:0005737;GO:0005829;GO:0005634;GO:0000932	sp|O74856|CAF1_SCHPO Poly(A) ribonuclease pop2 OS=Schizosaccharomyces pombe (strain 972 / ATCC 24843) GN=caf1 PE=1 SV=2	K12581	KO03018	RNA degradation
unigene121456	NA	NA	NA	4	4	NA	14	16	14	onc	1.9129	1.91411	1.91601	2.07004	2.11242	1.91259	2.50088	2.55006	2.36153	3.44635	0.0574209	0.207215	6.02538	0.000575962	0.00682979	2.57903	0.0647175	NA	None	UP	None	7	brown	P15505	NP_989653.1	GO:0004375;GO:0047960;GO:0016829;GO:0042803;GO:0070280;GO:0006546;GO:1903442;GO:0036255;GO:0005739	sp|P15505|GCSP_CHICK Glycine dehydrogenase (decarboxylating), mitochondrial OS=Gallus gallus GN=GLDC PE=1 SV=2	K00281
unigene27378	NA	NA	NA	2	2	2	4	26	14	onc	1.65141	1.65336	1.65638	1.75915	1.79149	1.80189	1.93366	2.73841	2.21626	3.10228	0.0810227	0.258887	6.02297	0.000370245	0.00482661	2.92069	0.0304362	NA	None	UP	None	7	pink	P17133	NP_001260173.1; NP_477205.1	GO:0003729;GO:0003723;GO:0030619;GO:0000398;GO:0048025;GO:0048477;GO:0000381;GO:0043484;GO:0007283;GO:0071013;GO:0000243;GO:0016607;GO:0005634;GO:0071011;GO:0005681;GO:0005685;GO:0071004	sp|P17133|RU17_DROME U1 small nuclear ribonucleoprotein 70 kDa OS=Drosophila melanogaster GN=snRNP-U1-70K PE=1 SV=2	K11093	KO03040	Spliceosome
unigene28134	NA	NA	NA	10	18	NA	10	22	11	onc	2.15635	2.15901	2.16314	2.60034	2.96787	2.15567	2.73004	3.12658	2.61724	5.28794	0.00747986	0.0493091	6.02288	0.00222836	0.0193055	0.734948	0.646521	0.998571	UP	UP	None	7	pink	Q9Z2Y1	NP_112630.1	GO:0046982;GO:0042803;GO:0001658;GO:0048754;GO:0044770;GO:0051301;GO:1904976;GO:0072719;GO:0006974;GO:0072711;GO:0007623;GO:0001822;GO:0030324;GO:0002009;GO:0000122;GO:0045892;GO:0042753;GO:2000781;GO:0042752;GO:0006351;GO:0000790;GO:0005634	sp|Q9Z2Y1|TIM_RAT Protein timeless homolog OS=Rattus norvegicus GN=Timeless PE=1 SV=1	K03155
unigene129556	NA	NA	NA	2	4	NA	16	18	8	onc	1.7136	1.71546	1.71836	1.81703	1.96541	1.71312	2.49697	2.5564	2.0656	3.07689	0.110967	0.315887	6.02082	0.00113198	0.0114629	2.94393	0.0566866	NA	None	UP	None	7	brown	O44125	XP_018653218.1	GO:0046872;GO:0019843;GO:0003735;GO:0006412;GO:0005840	sp|O44125|RL37_SCHMA 60S ribosomal protein L37 OS=Schistosoma mansoni GN=RPL37 PE=3 SV=3	K02922
unigene112300	NA	NA	NA	2	8	NA	12	26	2	onc	1.68551	1.68768	1.69104	1.79717	2.16257	1.68496	2.36972	2.80072	1.79138	3.85258	0.0833581	0.263435	6.01732	0.00597481	0.040738	2.16474	0.254584	0.897692	None	UP	None	7	brown	P09642		GO:0005525;GO:0003924;GO:0005200;GO:0007017;GO:0005737;GO:0005874	sp|P09642|TBA3_CHICK Tubulin alpha-3 chain (Fragment) OS=Gallus gallus PE=3 SV=1	K07374
unigene97977	NA	12	6	NA	14	58	44	1254	16	onc	2.17627	3.93263	3.43051	1.94267	3.91269	5.55019	5.24794	9.35073	3.73702	1.7881	0.426815	0.685875	6.01043	0.00741527	0.0477966	4.22233	0.0577654	0.530192	None	UP	None	7	pink	P53442	XP_018652294.1	GO:0004332;GO:0006096	sp|P53442|ALF_SCHMA Fructose-bisphosphate aldolase OS=Schistosoma mansoni PE=2 SV=1	K01623
unigene116545	NA	NA	NA	NA	6	2	16	12	16	onc	1.84051	1.84236	1.84524	1.83332	2.18114	1.97892	2.59795	2.4592	2.42164	3.60537	0.0627681	0.219175	6.00376	0.00145441	0.0138797	2.39839	0.122686	0.716506	None	UP	None	4	brown	Q7K4Q5	NP_610169.1; NP_724410.1	GO:0046872;GO:0004722;GO:0006470;GO:0005737	sp|Q7K4Q5|Y0417_DROME Probable protein phosphatase CG10417 OS=Drosophila melanogaster GN=CG10417 PE=1 SV=1	K17499	KO00983	Drug metabolism - other enzymes
unigene111050	NA	NA	NA	2	22	10	10	18	16	onc	2.31274	2.31565	2.32016	2.41371	3.23057	2.87591	2.88303	3.16396	2.9197	5.69174	0.000661796	0.00763586	6.00185	0.000321984	0.00434738	0.310104	0.797084	0.998571	UP	UP	None	1	turquoise				gi|871270829|ref|XP_012945023.1| PREDICTED: DNA replication complex GINS protein PSF3-like isoform X2 [Aplysia californica]
CL3575Contig1	60	2	2	2	2	4	154	4003	22	onc	5.73163	2.61483	2.71157	2.23778	2.46486	2.89856	6.92328	11.1534	4.06498	-3.18511	0.0859794	0.268757	5.99917	0.000780532	0.00865581	9.18428	6.48627e-07	0.000564424	None	UP	UP	7	pink	Q4X180	XP_755423.1	GO:0004806;GO:0006914;GO:0016042;GO:0005789;GO:0000139;GO:0016021;GO:0032585	sp|Q4X180|ATG15_ASPFU Putative lipase atg15 OS=Neosartorya fumigata (strain ATCC MYA-4609 / Af293 / CBS 101355 / FGSC A1100) GN=atg15 PE=3 SV=1
unigene45769	NA	NA	NA	8	4	11	6	26	10	onc	2.10634	2.10878	2.11257	2.46999	2.35688	2.70266	2.48622	3.1639	2.52567	5.0559	0.00202144	0.0183773	5.99373	0.000225539	0.00327012	0.937831	0.418336	0.986856	UP	UP	None	7	turquoise	106171516	XP_013407355.1		gi|919048461|ref|XP_013407355.1| PREDICTED: piggyBac transposable element-derived protein 4-like [Lingula anatina]
CL7573Contig1	10	NA	4	2	NA	6	46	892	6	onc	3.39811	1.80192	2.80396	2.02235	1.70293	2.93326	5.04111	8.6494	2.60906	-1.03514	0.622033	0.820237	5.97625	0.00339849	0.0266353	7.0114	0.000679098	0.0612263	None	UP	None	7	pink	Q9PU36		GO:0005509;GO:0005544;GO:0005522;GO:0007010;GO:0007416;GO:0030054;GO:0048786;GO:0045202	sp|Q9PU36|PCLO_CHICK Protein piccolo (Fragment) OS=Gallus gallus GN=PCLO PE=2 SV=1
unigene88550	NA	NA	NA	2	2	2	6	24	12	onc	1.66476	1.66659	1.66943	1.76903	1.80031	1.81038	2.04771	2.67681	2.15389	3.10155	0.0734165	0.243072	5.97142	0.000281483	0.00390276	2.86987	0.0260426	NA	None	UP	None	7	pink				gi|254587281|emb|CAX83697.1| pol polyprotein [Schistosoma japonicum]
unigene80353	NA	NA	NA	14	22	4	12	18	12	onc	2.37167	2.37463	2.37921	2.93572	3.28169	2.63933	3.01564	3.21546	2.85563	5.81626	0.000159987	0.00246214	5.97122	0.00010484	0.00177117	0.154959	0.878941	0.998571	UP	UP	None	5	turquoise	20247501	XP_009043948.1		gi|676422351|ref|XP_009043948.1| hypothetical protein LOTGIDRAFT_228004 [Lottia gigantea]_x0001_gi|556116751|gb|ESP05403.1| hypothetical protein LOTGIDRAFT_228004 [Lottia gigantea]
unigene93	NA	NA	NA	16	18	18	14	20	6	onc	2.51077	2.51427	2.51969	3.14878	3.33085	3.36953	3.24628	3.4353	2.7901	6.23336	2.8902e-05	0.000604372	5.96135	6.57753e-05	0.00121147	-0.272004	0.77226	0.998571	UP	UP	None	5	turquoise	Q9P785	NP_595878.1	GO:0006913;GO:0005730	sp|Q9P785|YNY5_SCHPO LisH domain-containing protein C1711.05 OS=Schizosaccharomyces pombe (strain 972 / ATCC 24843) GN=SPBC1711.05 PE=4 SV=1
unigene109054	NA	NA	NA	22	12	16	10	14	20	onc	2.52921	2.53243	2.53744	3.29834	3.1285	3.29876	3.08898	3.2375	3.22686	6.13302	6.75812e-06	0.000178103	5.95839	1.26931e-05	0.000312955	-0.17463	0.808299	0.998571	UP	UP	None	5	turquoise	Q8BHC9	NP_082704.1	GO:0046920;GO:0006486;GO:0070062;GO:0032580;GO:0000139;GO:0016021	sp|Q8BHC9|FUT11_MOUSE Alpha-(1,3)-fucosyltransferase 11 OS=Mus musculus GN=Fut11 PE=1 SV=1	K11257	KO01522	Endocrine resistance
unigene129986	NA	NA	NA	2	6	2	16	8	20	onc	1.87263	1.87447	1.87734	1.96981	2.2095	2.00935	2.6246	2.32575	2.54792	3.86419	0.0184589	0.0942767	5.95801	0.000181942	0.0027628	2.09382	0.0716572	0.582575	None	UP	None	4	brown				gi|76157743|gb|AAX28576.2| SJCHGC06110 protein [Schistosoma japonicum]
unigene122052	NA	NA	NA	6	24	26	6	4	40	onc	2.41133	2.41545	2.42183	2.73314	3.46819	3.5652	2.8412	2.71863	3.60918	6.4174	0.000153093	0.0023753	5.95268	0.000459991	0.00573018	-0.464722	0.707599	0.998571	UP	UP	None	5	turquoise				gi|443697750|gb|ELT98066.1| hypothetical protein CAPTEDRAFT_203517 [Capitella teleta]
unigene24770	NA	2	NA	NA	2	10	6	128	2	onc	1.66305	1.98062	1.68654	1.6236	1.93142	2.61645	2.3549	4.05817	1.85082	2.4094	0.263358	0.529566	5.95195	0.00500839	0.0358253	3.54255	0.0620997	0.546742	None	UP	None	7	pink	Q28I80	NP_001017197.1; XP_012816638.1	GO:0015297;GO:0015179;GO:0016323;GO:0005887	sp|Q28I80|YLAT2_XENTR Y+L amino acid transporter 2 OS=Xenopus tropicalis GN=slc7a6 PE=2 SV=1	K03450
unigene119702	NA	NA	NA	NA	2	4	12	20	8	onc	1.69432	1.69611	1.6989	1.68737	1.82726	1.95914	2.33109	2.58706	2.04225	3.22002	0.106088	0.307213	5.94554	0.00199432	0.0177295	2.72552	0.0929895	NA	None	UP	None	1	brown	P91927	NP_726453.1; NP_611922.1; NP_726454.1	GO:0005509;GO:0005432;GO:0015386;GO:0043022;GO:0006875;GO:0071456;GO:1902600;GO:0006851;GO:0070584;GO:0007269;GO:0071805;GO:0016021;GO:0005743;GO:0031966;GO:0005739;GO:0098793	sp|P91927|A60DA_DROME LETM1 and EF-hand domain-containing protein anon-60Da, mitochondrial OS=Drosophila melanogaster GN=Letm1 PE=2 SV=2	K17800	KO04139	Mitophagy - yeast
unigene81640	NA	NA	NA	NA	4	4	6	26	8	onc	1.68421	1.68614	1.68914	1.67669	1.94206	1.95866	2.07363	2.75945	2.04435	3.63084	0.0773714	0.251621	5.9447	0.0030816	0.0247069	2.31386	0.17338	NA	None	UP	None	7	pink	Q10943	NP_498235.1	GO:0005525;GO:0009792;GO:0007276;GO:0006886;GO:0007005;GO:0048599;GO:1904748;GO:0048259;GO:0007264;GO:0016192;GO:0005783;GO:0005794	sp|Q10943|ARF12_CAEEL ADP-ribosylation factor 1-like 2 OS=Caenorhabditis elegans GN=arf-1.2 PE=2 SV=2	K07937
unigene113489	NA	NA	NA	NA	6	2	24	12	2	onc	1.63305	1.63502	1.63809	1.62534	2.00471	1.78551	2.68146	2.30084	1.73667	3.61193	0.103626	0.302556	5.94468	0.00627161	0.0422386	2.33275	0.218097	NA	None	UP	None	7	brown	Q96T37	NP_001188474.1; NP_073605.4	GO:0003676;GO:0003723;GO:0001569;GO:0000398;GO:0045638;GO:0060674;GO:0007221;GO:0048536;GO:0060412;GO:0016032;GO:0031965;GO:0016607;GO:0005654	sp|Q96T37|RBM15_HUMAN Putative RNA-binding protein 15 OS=Homo sapiens GN=RBM15 PE=1 SV=2	K13190	KO03040	Spliceosome
unigene79955	NA	NA	NA	2	2	4	10	22	8	onc	1.74888	1.75072	1.75357	1.85026	1.88097	2.01223	2.30447	2.69227	2.09477	3.55215	0.0376783	0.154982	5.94214	0.00031206	0.00423918	2.38999	0.0575218	NA	None	UP	None	1	brown	Q9X6W8		GO:0004252;GO:0005737	sp|Q9X6W8|CLPP_AZOBR ATP-dependent Clp protease proteolytic subunit OS=Azospirillum brasilense GN=clpP PE=3 SV=1	K01358
unigene13746	NA	NA	NA	NA	2	4	12	24	2	onc	1.56841	1.57032	1.57329	1.56095	1.7113	1.8516	2.24238	2.61875	1.67298	3.22834	0.142568	0.368238	5.94174	0.00548921	0.0383141	2.7134	0.147523	NA	None	UP	None	7	pink	A5E4P1	XP_001524608.1	GO:0003677;GO:0008047;GO:0010521;GO:0000494;GO:0032211;GO:0006334;GO:0006364;GO:0005730;GO:0005654;GO:0000786	sp|A5E4P1|PXR1_LODEL Protein PXR1 OS=Lodderomyces elongisporus (strain ATCC 11503 / CBS 2605 / JCM 1781 / NBRC 1676 / NRRL YB-4239) GN=PXR1 PE=3 SV=1
unigene80798	NA	NA	NA	8	10	8	24	12	2	onc	2.12128	2.12378	2.12766	2.4868	2.65141	2.59374	3.13541	2.7638	2.2172	5.22934	0.0025579	0.0221106	5.93967	0.000574741	0.00682006	0.710327	0.582308	0.998571	UP	UP	None	4	turquoise	P04323		GO:0004190;GO:0004519;GO:0003676;GO:0003964;GO:0015074	sp|P04323|POL3_DROME Retrovirus-related Pol polyprotein from transposon 17.6 OS=Drosophila melanogaster GN=pol PE=4 SV=1	K07497
unigene67610	NA	2	NA	22	26	42	42	50	62	onc	3.06002	3.2953	3.08884	4.08435	4.36906	4.79514	4.80922	4.95048	4.8127	5.20102	9.47292e-06	0.000238759	5.93727	3.94123e-07	1.66376e-05	0.736254	0.213975	0.853633	UP	UP	None	1	turquoise	Q80TA1	NP_081928.2	GO:0004307;GO:0046872;GO:0006646;GO:1903955;GO:0016021	sp|Q80TA1|EPT1_MOUSE Ethanolaminephosphotransferase 1 OS=Mus musculus GN=Ept1 PE=2 SV=3	K00993
unigene85107	NA	NA	NA	2	4	2	NA	29	12	onc	1.52635	1.52838	1.53154	1.64135	1.80336	1.68632	1.52628	2.73072	2.05672	3.5393	0.113357	0.320044	5.93444	0.00669824	0.0443051	2.39514	0.210569	NA	None	UP	None	7	pink	Q9BUJ2	NP_653333.1; NP_008971.2; NP_001308140.1; NP_001308137.1	GO:0019899;GO:0003723;GO:0000398;GO:0006355;GO:0009615;GO:0006396;GO:0006351;GO:0030529;GO:0005654;GO:0005634	sp|Q9BUJ2|HNRL1_HUMAN Heterogeneous nuclear ribonucleoprotein U-like protein 1 OS=Homo sapiens GN=HNRNPUL1 PE=1 SV=2	K15047	KO05164	Influenza A
unigene111896	NA	NA	NA	NA	6	14	12	14	16	onc	2.0926	2.09485	2.09834	2.08387	2.43544	2.78156	2.71834	2.78682	2.67715	4.98381	0.0120939	0.0696643	5.92728	0.00268835	0.0223239	0.943462	0.559026	0.998571	None	UP	None	1	turquoise				gi|60700685|gb|AAX31076.1| SJCHGC09789 protein [Schistosoma japonicum]
CL22267Contig1	NA	NA	NA	NA	4	4	12	14	16	onc	1.82229	1.82403	1.82674	1.81552	2.05879	2.07429	2.43297	2.50012	2.39333	3.62478	0.0550753	0.201721	5.92708	0.00126223	0.0124508	2.3023	0.123426	NA	None	UP	None	1	brown				gi|56757753|gb|AAW27017.1| SJCHGC06539 protein [Schistosoma japonicum]
unigene50648	NA	NA	NA	2	6	4	14	16	10	onc	1.91662	1.91849	1.92139	2.01281	2.25088	2.16884	2.5978	2.65965	2.31459	4.1484	0.0103627	0.0622629	5.91853	0.000182314	0.00276523	1.77013	0.117947	0.708388	None	UP	None	7	brown	O16023		GO:0007275;GO:0006355;GO:0006351;GO:0005634	sp|O16023|ESC_MUSDO Polycomb protein esc OS=Musca domestica GN=esc PE=3 SV=1	K11462	KO03030	DNA replication
unigene81784	2	NA	NA	32	18	18	92	26	16	onc	3.0415	2.82997	2.84588	4.13028	3.90616	3.95357	5.3014	4.22105	3.65122	4.73953	0.000649477	0.00752148	5.91171	1.93195e-05	0.000443548	1.17218	0.211327	0.849877	UP	UP	None	4	magenta	D3ZQG6	NP_001102022.1	GO:0061630;GO:0004842;GO:0008270;GO:1990830;GO:0043523;GO:0005737	sp|D3ZQG6|TRIM2_RAT Tripartite motif-containing protein 2 OS=Rattus norvegicus GN=Trim2 PE=1 SV=2	K12026	KO04120	Ubiquitin mediated proteolysis
unigene31937	NA	NA	NA	3	2	NA	11	16	14	onc	1.66219	1.66381	1.66634	1.80898	1.79073	1.66177	2.24431	2.41517	2.18776	2.7523	0.134369	0.354944	5.91136	0.000627944	0.00731698	3.15907	0.0271015	NA	None	UP	None	1	brown				gi|19067879|gb|AAK14815.1| polyprotein [Schistosoma japonicum]
unigene73089	NA	NA	NA	4	6	6	20	NA	24	onc	1.88311	1.88524	1.88854	2.084	2.23919	2.26056	2.79245	1.88287	2.6839	4.55399	0.0280355	0.126711	5.9101	0.00401932	0.0303857	1.35611	0.430635	0.991523	None	UP	None	4	magenta				gi|871213999|ref|XP_012934585.1| PREDICTED: uncharacterized protein LOC101857170 isoform X9 [Aplysia californica]
CL12404Contig1	98	6	4	46	12	6	2619	3950	66	onc	6.5812	3.70702	3.55586	5.24227	4.09759	3.60868	10.8044	11.3353	5.61333	-1.14385	0.455596	0.709259	5.90835	0.000102794	0.00174238	7.0522	3.83256e-06	0.00210835	None	UP	UP	7	pink	20247581	XP_009051429.1	GO:0005520;GO:0001558;GO:0005576	gi|676447505|ref|XP_009051429.1| hypothetical protein LOTGIDRAFT_228219 [Lottia gigantea]_x0001_gi|556108916|gb|ESO97568.1| hypothetical protein LOTGIDRAFT_228219 [Lottia gigantea]
CL11Contig24	NA	NA	NA	2	14	4	12	12	18	onc	2.08714	2.08928	2.09261	2.18317	2.73221	2.34111	2.70245	2.69986	2.7129	4.90011	0.00317554	0.0260734	5.90305	0.000335791	0.0044922	1.00295	0.400371	0.981795	UP	UP	None	1	brown				gi|60700223|gb|AAX31053.1| SJCHGC09762 protein [Schistosoma japonicum]_x0001_gi|76163207|gb|AAX31062.2| SJCHGC09772 protein [Schistosoma japonicum]
unigene114028	NA	NA	NA	NA	4	2	10	14	18	onc	1.73243	1.73408	1.73664	1.72604	1.96963	1.86829	2.26818	2.41138	2.3555	3.18922	0.0945611	0.285856	5.90255	0.00128849	0.012639	2.71333	0.0737714	NA	None	UP	None	1	brown	O09032		GO:0017091;GO:0003730;GO:0003729;GO:0007568;GO:0008306;GO:1990090;GO:0048813;GO:0007612;GO:0007626;GO:0007399;GO:0030182;GO:1900006;GO:0031099;GO:0043488;GO:0042220;GO:0034976;GO:0005737;GO:0005856;GO:0005829;GO:0030425;GO:0030426;GO:0016020;GO:0043025;GO:0005635;GO:0005634;GO:0042788	sp|O09032|ELAV4_RAT ELAV-like protein 4 OS=Rattus norvegicus GN=Elavl4 PE=1 SV=1
CL22686Contig1	NA	NA	NA	4	2	NA	20	8	12	onc	1.64261	1.64428	1.64688	1.83826	1.77371	1.64218	2.52929	2.10681	2.11794	2.98892	0.117286	0.327148	5.89854	0.00120172	0.0119954	2.90962	0.0553317	NA	None	UP	None	4	brown				gi|226486924|emb|CAX74539.1| hypothetical protein [Schistosoma japonicum]
unigene109111	NA	NA	NA	2	8	2	16	12	12	onc	1.89603	1.89786	1.90072	1.99221	2.31745	2.03147	2.64145	2.50421	2.35546	4.1363	0.0133756	0.0748554	5.89619	0.000314415	0.00426768	1.75989	0.145262	0.762445	None	UP	None	4	brown	P62255	NP_073181.1	GO:0005524;GO:0061631;GO:0061630;GO:0031625;GO:0004842;GO:0044257;GO:0070936;GO:0070534;GO:0000209;GO:0016567;GO:0006511;GO:0005737;GO:0070062	sp|P62255|UB2G1_RAT Ubiquitin-conjugating enzyme E2 G1 OS=Rattus norvegicus GN=Ube2g1 PE=2 SV=3	K10575	KO05012	Parkinson's disease
unigene130753	NA	NA	NA	NA	4	2	16	16	6	onc	1.65807	1.65979	1.66247	1.65138	1.9055	1.8001	2.43121	2.4282	1.92926	3.19383	0.113453	0.32027	5.89247	0.00249395	0.0210516	2.69865	0.102749	NA	None	UP	None	7	brown	P33095	NP_999780.1	GO:0003735;GO:0006412;GO:0022627	sp|P33095|RS15A_STRPU 40S ribosomal protein S15a OS=Strongylocentrotus purpuratus GN=RPS15A PE=2 SV=3	K02957
CL12182Contig1	16	10	22	892	1302	1402	1084	1560	768	onc	4.97763	4.67375	5.47802	9.20306	10.0034	10.1906	9.88457	10.3417	8.95363	5.91378	1.11785e-29	2.37682e-26	5.89241	1.78947e-29	5.70806e-26	-0.0213674	0.964529	0.998571	UP	UP	None	5	turquoise	Q862Z5		GO:0004869;GO:0005737;GO:0005634	sp|Q862Z5|CYTB_MACFU Cystatin-B OS=Macaca fuscata fuscata GN=CSTB PE=3 SV=1	K13907	KO04144	Endocytosis
unigene98661	NA	NA	NA	NA	4	2	8	24	6	onc	1.59163	1.59341	1.59618	1.58469	1.84802	1.73906	2.07672	2.61417	1.8727	3.19573	0.123211	0.337081	5.89102	0.00331718	0.0261587	2.69529	0.117355	NA	None	UP	None	7	pink	P37709		GO:0005509;GO:0046914;GO:0031424	sp|P37709|TRHY_RABIT Trichohyalin OS=Oryctolagus cuniculus GN=TCHH PE=2 SV=1
unigene113891	NA	NA	NA	2	6	6	14	18	6	onc	1.92239	1.92435	1.92739	2.02039	2.2625	2.28311	2.61403	2.73778	2.18587	4.39061	0.0093559	0.0579191	5.88846	0.000397003	0.00509989	1.49786	0.224178	0.866197	None	UP	None	7	brown	P28799	NP_002078.1; XP_005257310.1	GO:0005125;GO:0008083;GO:0003723;GO:0043312;GO:0007165;GO:0035578;GO:0005783;GO:0005768;GO:0070062;GO:0005576;GO:0005764	sp|P28799|GRN_HUMAN Granulins OS=Homo sapiens GN=GRN PE=1 SV=2
unigene78322	NA	NA	NA	4	2	NA	24	6	8	onc	1.54253	1.54425	1.54691	1.74697	1.6796	1.54209	2.56513	1.92709	1.90032	2.98385	0.138685	0.362062	5.86934	0.00239329	0.0203985	2.88549	0.0805111	NA	None	UP	None	4	brown	P13816			sp|P13816|GARP_PLAFF Glutamic acid-rich protein OS=Plasmodium falciparum (isolate FC27 / Papua New Guinea) GN=GARP PE=4 SV=1
unigene27282	NA	NA	NA	24	12	9	10	16	14	onc	2.42992	2.4328	2.43728	3.23335	3.02006	2.93262	2.98091	3.1939	2.96072	5.94039	2.662e-05	0.000563958	5.86811	3.3876e-05	0.000705398	-0.0722801	0.929353	0.998571	UP	UP	None	7	turquoise	Q4V7D3	NP_001020870.2	GO:0007420;GO:0030424;GO:0016021;GO:0043005;GO:0044306;GO:0031965;GO:0005634;GO:0045202	sp|Q4V7D3|MACOI_RAT Macoilin OS=Rattus norvegicus GN=Tmem57 PE=2 SV=1
unigene130313	NA	NA	NA	NA	2	2	16	14	8	onc	1.5922	1.5938	1.5963	1.58596	1.72305	1.7327	2.35896	2.28975	1.9353	2.6059	0.184832	0.430842	5.86684	0.00152435	0.0144151	3.26094	0.0402328	NA	None	UP	None	7	brown				gi|56758502|gb|AAW27391.1| SJCHGC06088 protein [Schistosoma japonicum]_x0001_gi|226478666|emb|CAX72828.1| Transmembrane 9 superfamily protein member 4 [Schistosoma japonicum]_x0001_gi|226478674|emb|CAX72832.1| Transmembrane 9 superfamily protein member 4 [Schistosoma japonicum]_x0001_gi|226478684|emb|CAX72837.1| Transmembrane 9 superfamily protein member 4 [Schistosoma japonicum]_x0001_gi|2572060…
unigene130406	NA	NA	NA	2	2	NA	14	16	8	onc	1.56781	1.56939	1.57186	1.66911	1.69903	1.5674	2.26962	2.33313	1.9118	2.4555	0.20189	0.454538	5.86583	0.00106449	0.0109423	3.41033	0.0266523	NA	None	UP	None	7	brown				gi|3687623|gb|AAC62193.1| calcium-binding protein Sj66 [Schistosoma japonicum]
unigene84188	NA	NA	NA	4	2	2	14	16	8	onc	1.73313	1.73481	1.73741	1.9231	1.86041	1.86992	2.4187	2.48096	2.06756	3.47089	0.035749	0.149487	5.86266	0.000219186	0.00320003	2.39177	0.0430459	NA	None	UP	None	7	brown	Q98SL2		GO:0004459;GO:0005975;GO:0019752;GO:0005737	sp|Q98SL2|LDHA_CAICA L-lactate dehydrogenase A chain OS=Caiman crocodilus apaporiensis GN=LDHA PE=2 SV=3	K00016
unigene77741	NA	NA	NA	NA	2	12	9	14	18	onc	1.92635	1.9282	1.93107	1.91919	2.05148	2.52916	2.42011	2.60306	2.54719	4.48143	0.0314731	0.136976	5.86215	0.00450474	0.0330804	1.38071	0.4258	0.989556	None	UP	None	1	turquoise				gi|226480816|emb|CAX73505.1| RNA-binding region RNP-1 (RNA recognition motif),domain-containing protein [Schistosoma japonicum]
unigene11167	NA	NA	NA	34	12	30	16	4	22	onc	2.60007	2.60448	2.61129	3.70199	3.26038	3.82948	3.45217	2.89926	3.41616	6.74192	5.57724e-06	0.000150642	5.85784	8.70108e-05	0.00151388	-0.88408	0.342849	0.957325	UP	UP	None	5	turquoise	Q5U538	XP_018112355.1; XP_018112356.1; XP_018112359.1; NP_001088509.1; XP_018112357.1; XP_018112358.1	GO:0046872;GO:0004518;GO:0005737;GO:0005634	sp|Q5U538|HARB1_XENLA Putative nuclease HARBI1 OS=Xenopus laevis GN=harbi1 PE=2 SV=1
unigene95169	NA	NA	NA	12	6	NA	4	16	22	onc	1.92049	1.92243	1.92546	2.40478	2.26026	1.91999	2.18093	2.6737	2.64587	4.54867	0.0223668	0.108222	5.85131	0.0030144	0.0243389	1.30264	0.42197	0.987129	None	UP	None	7	yellow				gi|936410894|gb|KPM39519.1| hypothetical protein AK830_g7043 [Neonectria ditissima]
CL16Contig20	NA	NA	NA	8	5	7	6	20	13	onc	2.04693	2.04896	2.05211	2.39014	2.33266	2.44711	2.40532	2.90661	2.53417	4.82552	0.00182201	0.0169587	5.84035	0.000136151	0.00217897	1.01483	0.324591	0.947532	UP	UP	None	1	turquoise	Q54J73	XP_636814.1	GO:0005524;GO:0046872;GO:0004652;GO:0003723;GO:0006378;GO:0005847;GO:0005634	sp|Q54J73|PAP_DICDI Poly(A) polymerase OS=Dictyostelium discoideum GN=papA PE=3 SV=1
unigene61623	NA	NA	NA	2	4	2	8	20	10	onc	1.71416	1.71584	1.71845	1.81272	1.95452	1.85194	2.17207	2.58543	2.11829	3.53232	0.0364067	0.151214	5.8376	0.000332294	0.00445593	2.30528	0.0611702	NA	None	UP	None	7	brown				gi|76155609|gb|AAX26899.2| SJCHGC03553 protein [Schistosoma japonicum]
unigene38973	NA	NA	NA	2	8	6	6	12	24	onc	1.97359	1.97549	1.97844	2.06848	2.39123	2.32461	2.32957	2.57691	2.72591	4.58387	0.00533021	0.0382309	5.82934	0.000329836	0.00443346	1.24547	0.287765	0.922776	UP	UP	None	1	brown	Q9GR88		GO:0003747;GO:0005737	sp|Q9GR88|ERF1_POLMI Eukaryotic peptide chain release factor subunit 1 OS=Polyandrocarpa misakiensis GN=ERF1 PE=2 SV=1	K03265
unigene123906	NA	NA	NA	16	12	18	8	14	18	onc	2.45606	2.45903	2.46364	3.0653	3.04851	3.27884	2.92352	3.15647	3.09682	6.04688	1.45863e-05	0.000341713	5.82251	3.11857e-05	0.000661248	-0.224363	0.77432	0.998571	UP	UP	None	5	turquoise				gi|390369003|ref|XP_001198150.2| PREDICTED: protein MIS12 homolog [Strongylocentrotus purpuratus]
unigene52458	NA	NA	NA	NA	6	2	6	16	18	onc	1.7224	1.72406	1.72663	1.71599	2.05878	1.85894	2.084	2.46923	2.34812	3.60756	0.0730748	0.242394	5.82024	0.0030533	0.0245481	2.21268	0.179543	NA	None	UP	None	1	brown	P08515		GO:0004364	sp|P08515|GST26_SCHJA Glutathione S-transferase class-mu 26 kDa isozyme OS=Schistosoma japonicum PE=1 SV=3	K00799
unigene29832	NA	NA	NA	NA	8	4	12	14	12	onc	1.87775	1.87944	1.88207	1.87121	2.28918	2.12299	2.47478	2.54023	2.32651	4.2053	0.0324227	0.139767	5.8155	0.00269691	0.0223627	1.6102	0.31153	NA	None	UP	None	7	brown				gi|76156434|gb|AAX27645.2| SJCHGC05000 protein [Schistosoma japonicum]
unigene58540	NA	NA	NA	14	14	12	20	6	12	onc	2.3583	2.36105	2.36532	2.90922	3.01776	2.9801	3.24549	2.72765	2.83066	5.83636	7.78224e-05	0.00136887	5.81307	8.37633e-05	0.0014711	-0.0232968	0.979828	0.998941	UP	UP	None	5	turquoise	20239057	XP_009056797.1	GO:0010181;GO:0004733;GO:0008615	gi|676464049|ref|XP_009056797.1| hypothetical protein LOTGIDRAFT_162578 [Lottia gigantea]_x0001_gi|556104005|gb|ESO92657.1| hypothetical protein LOTGIDRAFT_162578 [Lottia gigantea]
unigene122489	NA	NA	NA	NA	4	2	20	10	6	onc	1.59511	1.59675	1.59929	1.58876	1.84173	1.73665	2.48476	2.14661	1.86558	3.19491	0.118843	0.329727	5.81152	0.00335213	0.026361	2.61661	0.122025	NA	None	UP	None	7	brown	A5A6I3	NP_001104282.1	GO:0036459;GO:0003743;GO:0031369;GO:0006413;GO:0005852;GO:0071541	sp|A5A6I3|EIF3F_PANTR Eukaryotic translation initiation factor 3 subunit F OS=Pan troglodytes GN=EIF3F PE=2 SV=1	K03249
unigene95496	NA	NA	NA	14	4	2	12	8	20	onc	2.0053	2.00712	2.00996	2.52556	2.23361	2.13568	2.59929	2.44154	2.65623	4.71023	0.00357966	0.0284681	5.79736	0.000287253	0.00396659	1.08713	0.337001	0.953812	UP	UP	None	1	yellow	26234749	XP_014533659.1		gi|425771014|gb|EKV09470.1| hypothetical protein PDIP_64330 [Penicillium digitatum Pd1]_x0001_gi|425776708|gb|EKV14916.1| hypothetical protein PDIG_29950 [Penicillium digitatum PHI26]
unigene68519	NA	NA	NA	NA	6	2	14	10	14	onc	1.73514	1.73673	1.7392	1.72898	2.0648	1.86865	2.4078	2.26097	2.2461	3.6066	0.0682479	0.231852	5.78981	0.00269256	0.0223429	2.18321	0.174109	NA	None	UP	None	4	brown	Q6NRT3	NP_001084865.1	GO:0006397;GO:0000381;GO:0008380;GO:0005737;GO:0016607;GO:0005681	sp|Q6NRT3|SMU1_XENLA WD40 repeat-containing protein SMU1 OS=Xenopus laevis GN=smu1 PE=2 SV=1	K13111	KO03040	Spliceosome
unigene15615	NA	NA	NA	NA	2	6	6	18	14	onc	1.69828	1.69992	1.70248	1.6919	1.82601	2.05652	2.06151	2.50847	2.2211	3.65243	0.0739931	0.244312	5.78795	0.00379055	0.029026	2.13552	0.205647	NA	None	UP	None	1	brown	O14327	NP_595794.1	GO:0008143;GO:0006402;GO:0005737;GO:1990251;GO:0016604;GO:0000790;GO:0005730;GO:0005654;GO:0005634;GO:0005844	sp|O14327|PAB2_SCHPO Polyadenylate-binding protein 2 OS=Schizosaccharomyces pombe (strain 972 / ATCC 24843) GN=pab2 PE=1 SV=1
unigene35313	NA	NA	NA	2	2	NA	14	14	8	onc	1.52841	1.52988	1.53217	1.62773	1.65689	1.52803	2.21773	2.21496	1.86578	2.45529	0.203308	0.456398	5.78227	0.00131157	0.0128063	3.32698	0.0315004	NA	None	UP	None	7	brown				gi|226490154|emb|CAX69319.1| LSM14 protein homolog A [Schistosoma japonicum]
unigene77130	NA	NA	NA	2	2	2	8	20	8	onc	1.5905	1.59206	1.59448	1.69019	1.71969	1.72922	2.05078	2.46421	1.92954	3.10158	0.0737015	0.243637	5.77884	0.000454479	0.00567398	2.67725	0.0386255	NA	None	UP	None	7	brown				gi|56756362|gb|AAW26354.1| SJCHGC02216 protein [Schistosoma japonicum]_x0001_gi|226469866|emb|CAX70214.1| Homocysteine-responsive endoplasmic reticulum-resident ubiquitin-like domain member 2 protein [Schistosoma japonicum]
unigene18958	NA	NA	NA	12	14	8	16	16	2	onc	2.21966	2.22219	2.22611	2.71274	2.88209	2.68171	2.9902	2.98718	2.31249	5.59489	0.000880617	0.00954139	5.7729	0.000591401	0.00697558	0.17801	0.88436	0.998571	UP	UP	None	7	turquoise	Q6DF07	NP_001006850.1	GO:0001525;GO:0006915;GO:0000139;GO:0005886	sp|Q6DF07|PDC10_XENTR Programmed cell death protein 10 OS=Xenopus tropicalis GN=pdcd10 PE=2 SV=1	K18269	KO04144	Endocytosis
unigene25259	NA	2	NA	10	4	6	74	10	52	onc	2.46576	2.70567	2.48576	3.08066	2.83149	3.00325	4.7295	3.24766	4.10034	2.94056	0.038426	0.157021	5.77254	3.178e-05	0.000671617	2.83198	0.00440875	0.160215	None	UP	None	4	brown				gi|238832245|gb|EEQ24559.1| hypothetical protein LACJE0001_1464 [Lactobacillus jensenii 269-3]
unigene114663	NA	NA	NA	2	2	4	12	10	16	onc	1.74418	1.74565	1.74795	1.8362	1.86393	1.98458	2.3302	2.25483	2.29212	3.54787	0.0283311	0.127592	5.76263	0.000211831	0.00311562	2.21476	0.0509017	NA	None	UP	None	1	brown	Q98925	NP_990527.1; XP_015131642.1; XP_015131641.1; XP_015131640.1; XP_015131643.1; XP_015131644.1	GO:0000977;GO:0001228;GO:0008283;GO:0051607;GO:0005829;GO:0005925;GO:0005654	sp|Q98925|IRF2_CHICK Interferon regulatory factor 2 OS=Gallus gallus GN=IRF2 PE=2 SV=1	K09445
unigene28673	NA	NA	NA	NA	4	2	8	14	16	onc	1.71719	1.71823	1.71986	1.71319	1.91495	1.8284	2.10228	2.28992	2.20372	3.19105	0.101381	0.298296	5.76172	0.00214623	0.018766	2.57067	0.101443	NA	None	UP	None	1	brown	Q99JY1	NP_473437.2	GO:0005546;GO:0046982;GO:0042803;GO:0005080;GO:0035663;GO:0035662;GO:0070935;GO:0007257;GO:0007250;GO:0007166;GO:0071221;GO:0071223;GO:0050830;GO:0007249;GO:0006954;GO:0045087;GO:0030099;GO:0044130;GO:0030890;GO:2000340;GO:2000343;GO:0070374;GO:0043123;GO:0045089;GO:0032735;GO:0032738;GO:0045410;GO:0032757;GO:0046330;GO:0090023;GO:0051092;GO:0090073;GO:0034137;GO:0034141;GO:0034145;GO:0032760;GO:…	sp|Q99JY1|TIRAP_MOUSE Toll/interleukin-1 receptor domain-containing adapter protein OS=Mus musculus GN=Tirap PE=1 SV=1
unigene25229	NA	NA	NA	6	2	2	8	14	16	onc	1.76652	1.76808	1.77051	2.02841	1.88839	1.89753	2.20501	2.42668	2.32206	3.76228	0.0195562	0.0984125	5.7617	0.000221201	0.00322095	1.99942	0.0755165	NA	None	UP	None	1	brown	Q9FPH3	NP_001327633.1; NP_566228.1	GO:0008732;GO:0004793;GO:0006545;GO:0006567;GO:0005829	sp|Q9FPH3|THA2_ARATH Probable low-specificity L-threonine aldolase 2 OS=Arabidopsis thaliana GN=THA2 PE=1 SV=1
unigene35297	NA	NA	NA	2	NA	2	8	18	10	onc	1.50684	1.5083	1.51057	1.60648	1.50516	1.64509	1.96595	2.32269	1.91265	2.48955	0.202167	0.454855	5.75448	0.0016316	0.0151531	3.26493	0.0381289	NA	None	UP	None	1	brown	Q05893		GO:0005525;GO:0046872;GO:0004613;GO:0006094	sp|Q05893|PCKG_ASCSU Phosphoenolpyruvate carboxykinase [GTP] OS=Ascaris suum GN=PEPCK PE=2 SV=1	K01596
CL1Contig2354	NA	NA	NA	2	4	6	22	6	7	onc	1.76016	1.76193	1.76468	1.85947	2.00266	2.12278	2.69346	2.12607	2.06351	4.16763	0.0173143	0.0897497	5.75298	0.000821316	0.0090029	1.58535	0.228852	NA	None	UP	None	4	magenta				gi|780029128|ref|XP_011666431.1| PREDICTED: uncharacterized protein LOC105439301 [Strongylocentrotus purpuratus]_x0001_gi|780064381|ref|XP_011670812.1| PREDICTED: uncharacterized protein LOC105441417 [Strongylocentrotus purpuratus]
unigene113494	NA	NA	NA	NA	2	4	8	22	4	onc	1.51059	1.51221	1.51472	1.5043	1.64545	1.77863	1.98776	2.46596	1.70315	3.22627	0.131722	0.350732	5.7496	0.00566424	0.0392276	2.52334	0.161646	NA	None	UP	None	7	pink	P20849	NP_511040.2; NP_001842.3	GO:0030020;GO:0046872;GO:0009887;GO:0030198;GO:0005594;GO:0005788;GO:0005576;GO:0005578	sp|P20849|CO9A1_HUMAN Collagen alpha-1(IX) chain OS=Homo sapiens GN=COL9A1 PE=1 SV=3
unigene45926	NA	NA	NA	2	8	2	12	18	4	onc	1.75507	1.75682	1.75953	1.85398	2.18457	1.89357	2.3764	2.5709	1.93874	4.13922	0.0226335	0.109153	5.74755	0.00127855	0.0125559	1.60833	0.251433	NA	None	UP	None	7	brown	P38658		GO:0003756;GO:0045454;GO:0005788	sp|P38658|ERP60_SCHMA Probable protein disulfide-isomerase ER-60 OS=Schistosoma mansoni PE=3 SV=1	K08056
unigene81920	NA	NA	NA	NA	2	2	14	6	18	onc	1.53823	1.53965	1.54187	1.53272	1.6642	1.67345	2.21725	1.89482	2.1591	2.60596	0.185017	0.431178	5.73634	0.00196349	0.0175102	3.13039	0.0493029	NA	None	UP	None	4	brown				gi|254587300|emb|CAX83707.1| Gag-Pol polyprotein [Schistosoma japonicum]
unigene112486	NA	NA	NA	NA	2	2	12	8	18	onc	1.55995	1.56136	1.56355	1.55451	1.68441	1.69356	2.16415	2.00392	2.17574	2.60355	0.177564	0.420164	5.73593	0.00158144	0.0148068	3.13238	0.0431261	NA	None	UP	None	4	brown	Q498K9	NP_001089649.1	GO:0007275;GO:0006417;GO:0030529	sp|Q498K9|L14BB_XENLA Protein LSM14 homolog B-B OS=Xenopus laevis GN=lsm14b-b PE=1 SV=1	K18749	KO03015	mRNA surveillance pathway
unigene24576	NA	NA	2	76	22	56	72	16	46	onc	3.03091	3.04486	3.32594	5.10495	4.30344	5.11838	5.36291	4.14156	4.63815	5.85328	5.90698e-06	0.000158342	5.73356	9.2094e-06	0.000240542	-0.119726	0.883554	0.998571	UP	UP	None	5	turquoise	Q1JQ92	NP_001068780.1	GO:0004526;GO:0009249;GO:0008033;GO:0005730	sp|Q1JQ92|POP5_BOVIN Ribonuclease P/MRP protein subunit POP5 OS=Bos taurus GN=POP5 PE=2 SV=1	K03537
unigene117350	NA	NA	NA	8	NA	4	12	12	12	onc	1.79818	1.79971	1.80211	2.12874	1.79641	2.03916	2.38587	2.3834	2.23981	4.0056	0.0355983	0.149044	5.72865	0.00221368	0.0192241	1.72305	0.256249	NA	None	UP	None	1	brown	Q4I877	XP_011326197.1	GO:2000574;GO:0006810;GO:0005737;GO:0005874	sp|Q4I877|NDE1_GIBZE Nuclear distribution protein nudE homolog 1 OS=Gibberella zeae (strain PH-1 / ATCC MYA-4620 / FGSC 9075 / NRRL 31084) GN=NDE1 PE=3 SV=1
unigene63238	NA	NA	NA	NA	6	6	10	14	12	onc	1.84609	1.8477	1.8502	1.83988	2.16777	2.18741	2.36279	2.50142	2.28969	4.22058	0.0313809	0.13665	5.72836	0.00306819	0.0246401	1.50778	0.341825	NA	None	UP	None	1	brown	O02649	NP_511115.2; NP_727489.1	GO:0005524;GO:0044183;GO:0051082;GO:0006458;GO:0008637;GO:0034605;GO:0061077;GO:0007005;GO:0045041;GO:0042026;GO:0006626;GO:0030431;GO:0005829;GO:0005743;GO:0005759;GO:0005739	sp|O02649|CH60_DROME 60 kDa heat shock protein, mitochondrial OS=Drosophila melanogaster GN=Hsp60 PE=1 SV=3	K04077
unigene10798	NA	NA	NA	NA	2	2	18	10	6	onc	1.47913	1.48059	1.48286	1.47346	1.60916	1.61865	2.302	2.02402	1.7463	2.61046	0.20077	0.452997	5.72355	0.00305452	0.0245511	3.11308	0.0644208	NA	None	UP	None	7	brown	F6RCC2		GO:0052855;GO:0005524;GO:0047453	sp|F6RCC2|NNRD_CIOIN ATP-dependent (S)-NAD(P)H-hydrate dehydratase OS=Ciona intestinalis GN=Cin.36927 PE=3 SV=1	K17757	KO01522	Endocrine resistance
unigene11998	NA	NA	NA	2	4	NA	12	16	6	onc	1.55465	1.55614	1.55845	1.6534	1.79413	1.55427	2.17095	2.30359	1.81747	3.07651	0.124532	0.339397	5.72196	0.00299442	0.0241929	2.64545	0.106243	NA	None	UP	None	7	brown	8341874	XP_018653724.1		gi|360043580|emb|CCD81126.1| putative leukocyte receptor cluster (lrc) member [Schistosoma mansoni]
unigene109990	NA	NA	NA	4	6	NA	8	20	6	onc	1.65459	1.65622	1.65876	1.8474	1.9959	1.65417	2.11516	2.53026	1.91986	3.79172	0.0610976	0.21529	5.72137	0.00395342	0.0299866	1.92966	0.246265	NA	None	UP	None	7	brown	P04258		GO:0021987;GO:0030198;GO:2001223;GO:0035025;GO:0005581;GO:0005576;GO:0005578	sp|P04258|CO3A1_BOVIN Collagen alpha-1(III) chain OS=Bos taurus GN=COL3A1 PE=1 SV=1
unigene113583	NA	NA	NA	16	6	NA	4	6	32	onc	1.86738	1.86937	1.87248	2.48117	2.21585	1.86686	2.13474	2.24018	2.81173	4.81326	0.0211676	0.10401	5.71817	0.0058946	0.0403329	0.904908	0.603243	0.998571	None	UP	None	1	yellow				gi|908413441|ref|XP_013067884.1| PREDICTED: protein stoned-B-like [Biomphalaria glabrata]
unigene75874	NA	NA	NA	4	NA	14	16	6	14	onc	1.89352	1.89544	1.89844	2.08521	1.8913	2.57801	2.6515	2.25822	2.4202	4.77367	0.0211026	0.103768	5.70235	0.00558547	0.0388267	0.928683	0.589105	0.998571	None	UP	None	1	turquoise				gi|443726384|gb|ELU13564.1| hypothetical protein CAPTEDRAFT_218263 [Capitella teleta]
unigene13910	NA	NA	NA	4	34	2	26	4	2	onc	1.93715	1.94049	1.94565	2.17703	3.27232	2.11242	3.14617	2.26135	2.05339	5.89189	0.00407785	0.0313467	5.69197	0.00557656	0.0387806	-0.199929	0.906222	0.998571	UP	UP	None	7	turquoise				gi|908492785|ref|XP_013095974.1| PREDICTED: uncharacterized protein K02A2.6-like [Biomphalaria glabrata]
unigene66497	NA	NA	NA	8	4	4	10	16	8	onc	1.89491	1.89661	1.89925	2.22832	2.12332	2.1384	2.41376	2.61724	2.21523	4.46668	0.00442341	0.0332087	5.68824	0.000231721	0.00334267	1.22156	0.251445	NA	UP	UP	None	7	brown	Q54JS5	XP_637077.1	GO:0005765	sp|Q54JS5|WDR24_DICDI WD repeat-containing protein 24 homolog OS=Dictyostelium discoideum GN=wdr24 PE=3 SV=1
unigene8730	NA	NA	NA	10	12	14	16	10	8	onc	2.2893	2.29179	2.29565	2.70566	2.86858	2.9693	3.04285	2.82748	2.62241	5.71442	0.00011656	0.00190407	5.6876	0.00012655	0.00205104	-0.0268242	0.977072	0.99858	UP	UP	None	5	turquoise	Q8RU33	XP_015622221.1	GO:0008553;GO:0046961;GO:0015991;GO:0007035;GO:0007034;GO:0005765;GO:0033179;GO:0016471	sp|Q8RU33|VA0D_ORYSJ Probable V-type proton ATPase subunit d OS=Oryza sativa subsp. japonica GN=Os01g0587000 PE=2 SV=1
unigene34266	NA	NA	NA	6	4	52	6	24	2	onc	2.11372	2.11863	2.12617	2.49263	2.44921	3.94188	2.61394	3.35899	2.24078	6.60827	0.000739988	0.00833541	5.68576	0.00382311	0.0292183	-0.922513	0.56017	0.998571	UP	UP	None	5	turquoise				gi|928082490|ref|XP_013856113.1| PREDICTED: uncharacterized protein LOC106511946 [Austrofundulus limnaeus]
unigene50832	NA	NA	NA	6	8	4	12	4	22	onc	1.99403	1.99531	1.99732	2.22242	2.35752	2.20682	2.52329	2.20902	2.60816	4.68103	0.00335202	0.0271202	5.68425	0.000315006	0.00427226	1.00322	0.363411	0.966819	UP	UP	None	4	magenta	O84402	WP_010725182.1; NP_219907.1	GO:0008859;GO:0003723;GO:0005737	sp|O84402|RNR_CHLTR Ribonuclease R OS=Chlamydia trachomatis (strain D/UW-3/Cx) GN=rnr PE=3 SV=1	K12573	KO03018	RNA degradation
unigene24904	2	NA	2	NA	4	NA	30	2	286	onc	2.0705	1.71414	2.14516	1.62433	2.29751	1.69292	3.7318	2.06704	4.98695	-0.289651	0.879058	0.942766	5.68112	0.00132619	0.0129293	5.97077	0.000715224	0.0632729	None	UP	None	4	cyan	Q9VGW1	NP_001247031.1; NP_788635.3	GO:0005509;GO:0016339;GO:0044331;GO:0007156;GO:0008360;GO:0005887;GO:0035003	sp|Q9VGW1|CAD86_DROME Cadherin-86C OS=Drosophila melanogaster GN=Cad86C PE=2 SV=3
unigene26833	NA	NA	NA	2	2	NA	12	4	22	onc	1.44952	1.45089	1.45302	1.54821	1.57691	1.44917	2.06434	1.70595	2.1704	2.45317	0.21868	0.475522	5.68057	0.00237203	0.0202681	3.22739	0.0474059	NA	None	UP	None	4	brown				gi|226483403|emb|CAX74002.1| cleavage and polyadenylation specific factor 6 [Schistosoma japonicum]_x0001_gi|226483405|emb|CAX74003.1| cleavage and polyadenylation specific factor 6 [Schistosoma japonicum]
CL9465Contig1	12	17	22	1929	240	207	1506	244	1703	onc	4.62978	5.01436	5.38182	10.099	7.79764	7.70516	10.2201	7.92147	9.87882	4.98018	2.28363e-09	1.79039e-07	5.67449	9.67732e-12	1.42746e-09	0.694314	0.39092	0.979413	UP	UP	None	4	yellow	Q3SZD7	NP_001029685.1	GO:0047021;GO:0004090;GO:0050221;GO:0017144;GO:0042373;GO:0005737	sp|Q3SZD7|CBR1_BOVIN Carbonyl reductase [NADPH] 1 OS=Bos taurus GN=CBR1 PE=2 SV=1
unigene115206	NA	NA	NA	2	4	2	10	10	16	onc	1.69414	1.69553	1.69768	1.78514	1.91686	1.82116	2.2011	2.19888	2.23589	3.53037	0.0293994	0.130906	5.67301	0.000272989	0.00380775	2.14264	0.0601766	NA	None	UP	None	1	brown				gi|226477942|emb|CAX72664.1| hypothetical protein [Schistosoma japonicum]
unigene114859	NA	NA	NA	NA	14	8	12	8	16	onc	2.03014	2.03215	2.03528	2.02233	2.67046	2.47544	2.64082	2.47931	2.60054	5.08962	0.0109848	0.0649652	5.6729	0.00444772	0.0327512	0.583284	0.721504	0.998571	None	UP	None	5	turquoise				gi|226489212|emb|CAX75750.1| Upstream activation factor subunit UAF30 [Schistosoma japonicum]
unigene31944	NA	NA	NA	6	2	NA	8	16	10	onc	1.59681	1.59824	1.60047	1.86301	1.72078	1.59644	2.04114	2.32911	1.98897	3.36863	0.0860892	0.26898	5.66448	0.00292182	0.0237643	2.29585	0.148491	NA	None	UP	None	1	brown				gi|60687962|gb|AAX30314.1| SJCHGC02974 protein [Schistosoma japonicum]
unigene8361	NA	NA	NA	16	20	8	20	4	10	onc	2.32042	2.32305	2.32714	2.92882	3.15873	2.78032	3.2062	2.58294	2.72926	5.95784	0.000145661	0.00228535	5.66436	0.000315392	0.00427534	-0.293478	0.782776	0.998571	UP	UP	None	5	turquoise				gi|758360673|emb|CEP16916.1| hypothetical protein [Parasitella parasitica]
unigene82966	NA	NA	NA	2	42	8	10	14	10	onc	2.25119	2.25484	2.26049	2.3649	3.68729	2.779	2.88062	3.04173	2.72233	6.30022	0.000413496	0.00521961	5.66432	0.00155744	0.0146373	-0.6359	0.640657	0.998571	UP	UP	None	7	turquoise				gi|908420206|ref|XP_013071443.1| PREDICTED: uncharacterized protein LOC106058534, partial [Biomphalaria glabrata]
unigene24280	NA	NA	NA	2	4	4	14	10	10	onc	1.7468	1.74831	1.75065	1.83958	1.97377	1.98865	2.40453	2.26016	2.12985	3.87926	0.0169815	0.0885609	5.66301	0.000340275	0.00453956	1.78375	0.119653	NA	None	UP	None	7	brown				gi|226469856|emb|CAX70209.1| Zinc finger protein RTS2 [Schistosoma japonicum]	K13102	KO03040	Spliceosome
unigene47214	NA	2	NA	4	2	14	28	68	22	onc	2.47257	2.70408	2.4911	2.74889	2.66375	3.41325	3.88954	4.61309	3.46473	3.06538	0.0429514	0.170027	5.66237	0.000140145	0.00222891	2.59698	0.0209752	0.337437	None	UP	None	1	brown	P18700		GO:0005525;GO:0003924;GO:0005200;GO:0007017;GO:0005737;GO:0005874	sp|P18700|TBB_STRPU Tubulin beta chain (Fragment) OS=Strongylocentrotus purpuratus PE=2 SV=1	K07375
unigene77375	NA	2	NA	10	4	NA	99	4	10	onc	1.84745	2.11398	1.86506	2.51906	2.25419	1.84563	3.87723	2.28308	2.497	2.32343	0.235043	0.49483	5.65613	0.00319109	0.0253761	3.3327	0.0463271	0.482804	None	UP	None	4	brown	Q6RT24	NP_776123.3	GO:0005524;GO:0016887;GO:0043515;GO:0008017;GO:0003777;GO:0019901;GO:0051315;GO:0008608;GO:0051301;GO:0007059;GO:0045184;GO:0099607;GO:0051310;GO:0099606;GO:0007018;GO:0000278;GO:0007079;GO:0007080;GO:0007094;GO:0007052;GO:0007275;GO:0051987;GO:0051984;GO:0045842;GO:0045860;GO:0050793;GO:0030071;GO:0007088;GO:0005694;GO:0000775;GO:0000940;GO:0000779;GO:0000778;GO:0005829;GO:0005871;GO:0000776;GO:…	sp|Q6RT24|CENPE_MOUSE Centromere-associated protein E OS=Mus musculus GN=Cenpe PE=1 SV=1	K11498	KO03030	DNA replication
unigene11635	NA	NA	NA	16	10	2	10	18	4	onc	2.03966	2.04177	2.04506	2.63889	2.5479	2.17746	2.58242	2.85339	2.22125	5.2264	0.00252198	0.0218835	5.65481	0.00104257	0.0107777	0.428414	0.740018	0.998571	UP	UP	None	7	turquoise	Q6ZNG9	NP_998762.1; NP_001291876.1	GO:0003676;GO:0015074;GO:0006355;GO:0005622	sp|Q6ZNG9|KRBA2_HUMAN KRAB-A domain-containing protein 2 OS=Homo sapiens GN=KRBA2 PE=1 SV=1
unigene107279	NA	NA	2	55	26	NA	30	10	112	onc	2.69596	2.70645	2.9814	4.4676	4.073	2.69323	4.24914	3.50925	5.05194	4.77408	0.00805154	0.0520196	5.6545	0.00166223	0.0153676	0.880418	0.559189	0.998571	None	UP	None	4	yellow	106868982			gi|918325646|gb|KOF91941.1| hypothetical protein OCBIM_22007711mg, partial [Octopus bimaculoides]
unigene41892	NA	NA	NA	2	6	10	8	17	8	onc	1.99086	1.99215	1.99417	2.07009	2.27746	2.45082	2.38284	2.65431	2.27469	4.77774	0.0049357	0.0360536	5.64407	0.000811817	0.0089237	0.866336	0.488215	0.998571	UP	UP	None	1	turquoise	Q24186	NP_001285360.1; NP_523382.1; NP_001285362.1; NP_001285361.1	GO:0003729;GO:0019843;GO:0003735;GO:0002181;GO:0000028;GO:0005737;GO:0022626;GO:0022627;GO:0000228;GO:0005730;GO:0005840	sp|Q24186|RS5A_DROME 40S ribosomal protein S5a OS=Drosophila melanogaster GN=RpS5a PE=1 SV=1	K02989
unigene72496	2	NA	NA	50	40	28	56	32	30	onc	3.27776	3.07986	3.09648	4.66275	4.68346	4.46419	5.03664	4.57356	4.2489	5.53078	3.37383e-06	9.84281e-05	5.64109	2.12783e-06	6.97035e-05	0.110312	0.858043	0.998571	UP	UP	None	5	turquoise	Q8BYW9	NP_780522.1; XP_006505321.1	GO:0016262;GO:0008152;GO:0006493;GO:0005788	sp|Q8BYW9|EOGT_MOUSE EGF domain-specific O-linked N-acetylglucosamine transferase OS=Mus musculus GN=Eogt PE=1 SV=1	K18134	KO00514	Other types of O-glycan biosynthesis
CL149Contig3	25	74	48	1440	83	2523	7122	251	1109	onc	5.39607	6.68157	6.31175	9.85467	6.61357	10.9975	12.3723	8.06639	9.45857	4.45672	0.00113004	0.0116547	5.63961	3.78099e-05	0.000774049	1.18289	0.385731	0.977761	UP	UP	None	4	purple	Q8I6R7		GO:0019731;GO:0019732;GO:0031640;GO:0005576	sp|Q8I6R7|ACN2_ACAGO Acanthoscurrin-2 (Fragment) OS=Acanthoscurria gomesiana GN=acantho2 PE=1 SV=1
unigene35240	NA	NA	NA	NA	2	2	6	16	12	onc	1.46607	1.4674	1.46947	1.46092	1.59116	1.60028	1.82191	2.20239	1.92239	2.60823	0.192663	0.441983	5.63502	0.00290521	0.0236555	3.02679	0.0646014	NA	None	UP	None	1	brown				gi|56757660|gb|AAW26977.1| SJCHGC01845 protein [Schistosoma japonicum]
unigene113906	NA	NA	NA	2	4	6	6	16	12	onc	1.77785	1.77942	1.78185	1.87118	2.00637	2.12069	2.12551	2.49975	2.22336	4.16442	0.0124958	0.0712845	5.63386	0.00057155	0.00679483	1.46944	0.222946	NA	None	UP	None	1	brown	P12234	NP_777082.1; XP_005206570.1	GO:0015114;GO:0032403;GO:0015293;GO:0006839;GO:0070062;GO:0016021;GO:0005743;GO:0005739;GO:0043209	sp|P12234|MPCP_BOVIN Phosphate carrier protein, mitochondrial OS=Bos taurus GN=SLC25A3 PE=1 SV=1	K15102	KO04144	Endocytosis
CL11996Contig1	12	2	2	4	2	8	48	785	2	onc	3.61666	2.41527	2.49251	2.4545	2.29635	3.22975	5.09797	8.46401	2.08466	-0.424254	0.776655	0.894987	5.63356	9.89615e-05	0.0016875	6.05782	2.94164e-05	0.00923339	None	UP	UP	7	pink	P98087	XP_006255085.1; XP_006255086.1; NP_001012758.1	GO:0051965;GO:0005615	sp|P98087|CBLN2_RAT Cerebellin-2 OS=Rattus norvegicus GN=Cbln2 PE=2 SV=1
unigene42747	NA	NA	NA	8	6	NA	8	16	9	onc	1.76811	1.76969	1.77215	2.10443	2.09383	1.7677	2.20877	2.49468	2.12452	4.22136	0.0307523	0.134872	5.63189	0.00350035	0.0272953	1.41053	0.371649	NA	None	UP	None	7	brown	Q86B91	NP_001262686.1; NP_732278.2; NP_788688.2; NP_788686.1; NP_788687.3	GO:0003677;GO:0042478;GO:0006355;GO:0016021	sp|Q86B91|TINC_DROME Protein tincar OS=Drosophila melanogaster GN=tinc PE=2 SV=1
unigene94623	NA	NA	NA	NA	6	2	18	8	6	onc	1.58106	1.58256	1.58489	1.57526	1.91759	1.71764	2.39259	2.03337	1.8427	3.60974	0.0862279	0.269173	5.63183	0.00626084	0.04219	2.02209	0.250868	NA	None	UP	None	4	brown	Q8C9X6	NP_031961.1; NP_081773.1; NP_001263279.1	GO:0004402;GO:0043968;GO:0043967;GO:0045814;GO:0000122;GO:0045892;GO:0051155;GO:0045944;GO:0040008;GO:0006357;GO:0006351;GO:0035886;GO:0035267;GO:0031965;GO:0005654;GO:0005634;GO:0032777	sp|Q8C9X6|EPC1_MOUSE Enhancer of polycomb homolog 1 OS=Mus musculus GN=Epc1 PE=2 SV=1	K11322	KO03030	DNA replication
CL1076Contig2	2	NA	NA	103	48	22	20	32	80	onc	3.28085	3.06491	3.08545	5.37959	4.92089	4.35971	4.30387	4.65395	5.10726	6.01689	1.60089e-06	5.25937e-05	5.63076	7.32436e-06	0.000198415	-0.386129	0.596387	0.998571	UP	UP	None	1	turquoise	Q6NU13	NP_001131040.1	GO:0003677;GO:0042393;GO:0001042;GO:0043486;GO:0006334;GO:0010847;GO:0006355;GO:0006351;GO:0005730	sp|Q6NU13|SPT2_XENLA Protein SPT2 homolog OS=Xenopus laevis GN=spty2d1 PE=2 SV=1
unigene120893	NA	NA	NA	2	4	NA	4	12	20	onc	1.50692	1.50827	1.51038	1.60306	1.74	1.50658	1.75876	2.10679	2.16832	3.07645	0.126713	0.343089	5.61274	0.00382909	0.0292466	2.53629	0.124991	NA	None	UP	None	1	brown				gi|257205688|emb|CAX82495.1| hypothetical protein [Schistosoma japonicum]_x0001_gi|257206370|emb|CAX82836.1| hypothetical protein [Schistosoma japonicum]_x0001_gi|257206546|emb|CAX82901.1| hypothetical protein [Schistosoma japonicum]
unigene67520	NA	NA	NA	2	NA	2	10	10	14	onc	1.53222	1.53312	1.53453	1.61159	1.53119	1.64266	1.98165	1.97974	1.96729	2.48972	0.191475	0.44017	5.60666	0.00162723	0.0151246	3.11694	0.0402153	NA	None	UP	None	1	brown	24596960	XP_012801058.1	GO:0005524;GO:0004674	gi|844873492|ref|XP_012801057.1| Citron Rho-interacting kinase [Schistosoma haematobium]_x0001_gi|685967383|gb|KGB41292.1| Citron Rho-interacting kinase [Schistosoma haematobium]
CL14705Contig1	NA	NA	NA	8	8	4	10	10	14	onc	1.99803	1.99971	2.00232	2.32084	2.39417	2.23348	2.50245	2.50021	2.48508	4.81233	0.00115316	0.0118426	5.60615	0.000131056	0.00211	0.793825	0.394028	0.979762	UP	UP	None	1	turquoise	Q8TC21	NP_001274184.1; NP_001035880.1; XP_016868655.1; NP_001274183.1; NP_001274328.1; NP_001035881.1; NP_001274185.1; NP_775810.2	GO:0003677;GO:0046872;GO:0006355;GO:0006351;GO:0005634	sp|Q8TC21|ZN596_HUMAN Zinc finger protein 596 OS=Homo sapiens GN=ZNF596 PE=2 SV=2	K09214
unigene43239	NA	NA	NA	4	4	NA	8	12	14	onc	1.62105	1.62236	1.6244	1.7982	1.84366	1.62071	2.04805	2.19731	2.11106	3.44431	0.068324	0.231996	5.60615	0.00222164	0.0192767	2.16184	0.149125	NA	None	UP	None	1	brown	Q92526	NP_001180459.1; NP_001180458.1; NP_006575.2	GO:0005524;GO:0044183;GO:0008565;GO:0051082;GO:0006458;GO:0051131;GO:0061077;GO:0006457;GO:0007283;GO:1901998;GO:0005832;GO:0005829	sp|Q92526|TCPW_HUMAN T-complex protein 1 subunit zeta-2 OS=Homo sapiens GN=CCT6B PE=1 SV=5	K09498
unigene96156	NA	NA	NA	2	4	2	8	12	14	onc	1.69564	1.69666	1.69825	1.77492	1.89278	1.80656	2.07894	2.20981	2.13471	3.53093	0.0311762	0.136037	5.60591	0.000381686	0.00494544	2.07497	0.0752361	NA	None	UP	None	1	brown	P53189	NP_011487.3	GO:0042973;GO:0005975;GO:0071555;GO:0005576;GO:0009277	sp|P53189|SCW11_YEAST Probable family 17 glucosidase SCW11 OS=Saccharomyces cerevisiae (strain ATCC 204508 / S288c) GN=SCW11 PE=1 SV=1
unigene90805	NA	NA	NA	NA	4	6	4	16	14	onc	1.67516	1.67668	1.67904	1.66928	1.90821	2.02438	1.92713	2.40991	2.18597	3.96615	0.0541716	0.199415	5.60511	0.00572305	0.0394819	1.63896	0.337364	NA	None	UP	None	1	brown				gi|56756539|gb|AAW26442.1| SJCHGC01599 protein [Schistosoma japonicum]
unigene76236	2	2	NA	NA	4	12	14	192	NA	onc	2.12957	2.15878	1.81136	1.70279	2.34834	3.03249	3.15608	4.96975	1.69377	1.86458	0.369981	0.637474	5.60259	0.00636668	0.042721	3.73801	0.0549683	0.518483	None	UP	None	7	pink	P47727	NP_062043.1	GO:0047021;GO:0004090;GO:0016655;GO:0050221;GO:0017144;GO:0030855;GO:0001542;GO:0055114;GO:0042376;GO:1905344;GO:0032355;GO:0034698;GO:0032496;GO:0032570;GO:0033574;GO:0006706;GO:0042373;GO:0005737;GO:0070062;GO:1903561;GO:0043231;GO:0005902;GO:0005634;GO:0005886	sp|P47727|CBR1_RAT Carbonyl reductase [NADPH] 1 OS=Rattus norvegicus GN=Cbr1 PE=1 SV=2	K00079
unigene52430	NA	NA	NA	10	NA	2	16	8	8	onc	1.65698	1.65848	1.66081	2.06508	1.65525	1.79035	2.39478	2.10034	1.9841	3.93041	0.056146	0.204208	5.60121	0.00568276	0.0392841	1.6708	0.327416	NA	None	UP	None	4	brown	20242364	XP_009049134.1		gi|676440304|ref|XP_009049134.1| hypothetical protein LOTGIDRAFT_173406 [Lottia gigantea]_x0001_gi|556111519|gb|ESP00171.1| hypothetical protein LOTGIDRAFT_173406 [Lottia gigantea]
unigene73861	NA	NA	NA	4	6	NA	14	10	8	onc	1.65722	1.65866	1.6609	1.8395	1.98098	1.65685	2.31928	2.17429	1.97871	3.79226	0.0530702	0.196654	5.60002	0.00355856	0.0276478	1.80776	0.254716	NA	None	UP	None	7	brown	A3QJU3	XP_001336310.1	GO:0005524;GO:0016301;GO:0021692;GO:0032836;GO:0072015;GO:0006744;GO:0005829;GO:0016021;GO:0031966;GO:0005886	sp|A3QJU3|ADCK4_DANRE AarF domain-containing protein kinase 4 OS=Danio rerio GN=adck4 PE=3 SV=2	K08869
unigene40516	NA	NA	NA	4	4	2	14	10	8	onc	1.68762	1.68904	1.69127	1.86732	1.91349	1.81666	2.34243	2.19863	2.00488	3.81293	0.0192631	0.0973198	5.59572	0.000407423	0.00520396	1.78278	0.122132	NA	None	UP	None	4	brown	Q3MHN0	NP_001029541.1	GO:0045296;GO:0004298;GO:0051603;GO:0005829;GO:0070062;GO:0005654;GO:0005839;GO:0019774	sp|Q3MHN0|PSB6_BOVIN Proteasome subunit beta type-6 OS=Bos taurus GN=PSMB6 PE=1 SV=1	K02738
unigene63650	NA	NA	NA	6	2	6	4	6	28	onc	1.74151	1.7431	1.74558	2.00773	1.86555	2.09055	1.99341	2.09373	2.57033	4.31008	0.0126191	0.0717628	5.59551	0.00101392	0.0105371	1.28543	0.318661	NA	None	UP	None	1	yellow				gi|928069800|ref|XP_013884629.1| PREDICTED: uncharacterized protein LOC106532984 [Austrofundulus limnaeus]
unigene33472	NA	2	NA	105	16	NA	4	94	10	onc	2.3361	2.64656	2.36936	4.94856	3.55537	2.33263	2.83969	5.16367	3.07463	5.36131	0.00948171	0.0585581	5.58235	0.00689421	0.0453433	0.221045	0.902276	0.998571	None	UP	None	6	turquoise	20166018	XP_008882426.1		gi|675121078|ref|XP_008882426.1| UBA/TS-N domain-containing protein [Hammondia hammondi]_x0001_gi|661338677|gb|KEP66803.1| UBA/TS-N domain-containing protein [Hammondia hammondi]
unigene91599	NA	2	NA	96	146	348	8	58	56	onc	2.7521	3.15427	2.84162	5.73823	6.46891	7.54284	3.78593	5.55669	5.12888	7.9623	2.83773e-09	2.15581e-07	5.57162	3.4684e-05	0.000717751	-2.39068	0.00647088	0.192477	UP	UP	None	5	turquoise				gi|591348152|ref|XP_007052743.1| PREDICTED: uncharacterized protein LOC102936096 [Chelonia mydas]
unigene19183	NA	NA	NA	4	14	14	12	10	10	onc	2.19195	2.19422	2.19776	2.37871	2.83405	2.86673	2.80445	2.72579	2.58954	5.59558	0.000351439	0.00459785	5.56611	0.000380451	0.0049332	-0.0294769	0.977859	0.998599	UP	UP	None	5	turquoise	Q8BGB2	NP_082915.1	GO:0006879;GO:0030097;GO:0072659;GO:0005737;GO:0005886	sp|Q8BGB2|TTC7A_MOUSE Tetratricopeptide repeat protein 7A OS=Mus musculus GN=Ttc7a PE=1 SV=1	K21843
unigene106502	NA	NA	NA	10	10	20	14	8	10	onc	2.30323	2.30568	2.30949	2.71807	2.80767	3.16176	2.98954	2.75611	2.70226	5.88641	7.9881e-05	0.00140137	5.5652	0.000200954	0.00298316	-0.321205	0.735452	0.998571	UP	UP	None	5	turquoise				gi|688595092|ref|XP_009291435.1| PREDICTED: uncharacterized protein LOC101884596 [Danio rerio]
unigene121968	NA	NA	NA	NA	2	2	14	12	4	onc	1.38758	1.38887	1.39088	1.38258	1.51418	1.52335	2.0683	1.99587	1.56894	2.61362	0.213449	0.468905	5.56244	0.00536254	0.0376359	2.94881	0.0934673	NA	None	UP	None	7	brown	Q1QVL8	WP_011507436.1	GO:0002161;GO:0005524;GO:0004827;GO:0006433;GO:0005737	sp|Q1QVL8|SYP_CHRSD Proline--tRNA ligase OS=Chromohalobacter salexigens (strain DSM 3043 / ATCC BAA-138 / NCIMB 13768) GN=proS PE=3 SV=1	K01881
unigene15073	NA	NA	NA	2	8	NA	12	4	18	onc	1.67412	1.67513	1.6767	1.75343	2.03168	1.67387	2.19059	1.88662	2.19906	3.85215	0.0663699	0.227585	5.5462	0.00721407	0.0469025	1.69405	0.334456	NA	None	UP	None	4	brown	Q9D8C3	NP_080523.2	GO:0004577;GO:0036459;GO:0006488;GO:0043541	sp|Q9D8C3|ALG13_MOUSE Putative bifunctional UDP-N-acetylglucosamine transferase and deubiquitinase ALG13 OS=Mus musculus GN=Alg13 PE=2 SV=2
unigene127272	NA	NA	NA	NA	4	6	16	4	12	onc	1.63902	1.64048	1.64275	1.63336	1.87079	1.98638	2.37339	1.88828	2.09062	3.96651	0.0558449	0.203447	5.53982	0.00671788	0.0444292	1.57331	0.362167	NA	None	UP	None	4	magenta	Q5VUM1	NP_660310.2	GO:0008177;GO:0045333;GO:0045087;GO:0034553;GO:0003407;GO:0005759;GO:0005749	sp|Q5VUM1|CF057_HUMAN UPF0369 protein C6orf57 OS=Homo sapiens GN=C6orf57 PE=2 SV=1
unigene78711	NA	NA	NA	2	4	2	14	6	12	onc	1.59264	1.59396	1.59602	1.68502	1.81753	1.72108	2.24471	1.93318	2.03183	3.5322	0.0358922	0.149902	5.53792	0.00065729	0.00758962	2.00571	0.102913	NA	None	UP	None	4	brown				gi|254587302|emb|CAX83708.1| Gag-Pol polyprotein [Schistosoma japonicum]
unigene109390	NA	NA	NA	14	4	6	10	10	12	onc	2.02115	2.02291	2.02565	2.53161	2.24468	2.35738	2.53115	2.52889	2.45803	5.02541	0.000890253	0.00962814	5.53586	0.000231904	0.00334437	0.510449	0.603385	0.998571	UP	UP	None	5	yellow	Q6AZW2	NP_001003783.1	GO:0008106	sp|Q6AZW2|A1A1A_DANRE Alcohol dehydrogenase [NADP(+)] A OS=Danio rerio GN=akr1a1a PE=2 SV=2	K00002
unigene6965	NA	NA	NA	2	2	12	10	14	6	onc	1.79938	1.80106	1.80367	1.89502	1.92407	2.39768	2.32947	2.47169	2.05591	4.62391	0.0111942	0.0658593	5.52821	0.00222807	0.0193055	0.9043	0.522727	NA	None	UP	None	5	turquoise				gi|585722101|ref|XP_006813392.1| PREDICTED: uncharacterized protein LOC102810040 [Saccoglossus kowalevskii]
unigene16374	NA	NA	NA	2	4	2	12	12	6	onc	1.57615	1.57747	1.57954	1.66925	1.80264	1.70554	2.16408	2.1616	1.82481	3.53301	0.039551	0.160291	5.52633	0.000869785	0.00938702	1.99332	0.117874	NA	None	UP	None	7	brown				gi|254587306|emb|CAX83710.1| endonuclease-reverse transcriptase [Schistosoma japonicum]
unigene14430	NA	NA	NA	12	8	16	14	10	6	onc	2.2207	2.22304	2.22667	2.6987	2.64395	2.96174	2.90499	2.75581	2.47919	5.70391	0.000183571	0.00275025	5.52292	0.000300556	0.00411246	-0.180988	0.856672	0.998571	UP	UP	None	5	turquoise	Q1LXC9	NP_001038397.1	GO:0006974;GO:0006281;GO:0007093;GO:0010212;GO:0005634;GO:0070876	sp|Q1LXC9|INT3_DANRE Integrator complex subunit 3 OS=Danio rerio GN=ints3 PE=2 SV=1	K13140	KO03040	Spliceosome
unigene63814	NA	NA	NA	8	8	8	8	10	14	onc	2.0547	2.05648	2.05924	2.37894	2.45265	2.47585	2.48154	2.55923	2.54385	5.10531	0.000435888	0.00545178	5.50665	0.00013809	0.00220459	0.40134	0.650851	0.998571	UP	UP	None	1	turquoise	Q96PQ6	NP_001177720.1; NP_065984.3	GO:0003677;GO:0046872;GO:0003700;GO:0006355;GO:0006351;GO:0005634	sp|Q96PQ6|ZN317_HUMAN Zinc finger protein 317 OS=Homo sapiens GN=ZNF317 PE=2 SV=2
unigene62598	NA	2	2	108	46	26	50	64	128	onc	3.15786	3.4438	3.48823	5.69319	5.13243	4.71118	5.28745	5.51098	5.81215	5.0368	4.88284e-08	2.64849e-06	5.50636	2.29363e-09	1.81771e-07	0.469567	0.425132	0.988909	UP	UP	None	5	turquoise	105316215	XP_011409335.1		gi|761920912|ref|XP_011409335.1| PREDICTED: uncharacterized protein LOC105316215 [Amphimedon queenslandica]
unigene48938	NA	NA	NA	2	2	NA	8	10	14	onc	1.45617	1.45702	1.45835	1.53546	1.55866	1.45596	1.83391	1.90063	1.88839	2.45559	0.2013	0.453738	5.50593	0.00214444	0.0187536	3.05034	0.0476684	NA	None	UP	None	1	brown	24597444	XP_012801546.1		gi|844875654|ref|XP_012801546.1| Splicing factor 3B subunit 1 [Schistosoma haematobium]_x0001_gi|685968041|gb|KGB41758.1| Splicing factor 3B subunit 1 [Schistosoma haematobium]
CL4046Contig1	18	4	2	NA	NA	2	54	1073	8	onc	4.032	2.73662	2.42761	1.55217	1.71144	2.27338	5.2875	8.97783	2.85323	-3.73143	0.0760246	0.248611	5.50129	0.00312255	0.0249321	9.23272	9.18928e-06	0.00435445	None	UP	UP	7	pink				gi|391342486|ref|XP_003745551.1| PREDICTED: uncharacterized protein LOC100901357 [Metaseiulus occidentalis]
unigene120222	NA	NA	NA	2	4	NA	14	8	8	onc	1.45949	1.46073	1.46267	1.55368	1.68779	1.45917	2.12078	1.89427	1.78044	3.07653	0.123843	0.338282	5.49896	0.00431026	0.0319975	2.42243	0.13874	NA	None	UP	None	7	brown	Q8CGF7	XP_006526178.1; NP_001034563.1; NP_001276455.1	GO:0042802;GO:0070064;GO:0003723;GO:0001103;GO:0001106;GO:0003700;GO:0000122;GO:0006351;GO:0005654	sp|Q8CGF7|TCRG1_MOUSE Transcription elongation regulator 1 OS=Mus musculus GN=Tcerg1 PE=1 SV=2
unigene116120	NA	NA	NA	2	2	2	12	10	8	onc	1.49386	1.49508	1.49699	1.58617	1.61309	1.62181	2.07639	2.00098	1.80904	3.10095	0.067958	0.231311	5.49482	0.000666419	0.00767766	2.39387	0.0557961	NA	None	UP	None	7	brown				gi|76152873|gb|AAX24548.2| SJCHGC07387 protein [Schistosoma japonicum]
unigene67193	2	2	2	106	56	52	168	80	72	onc	3.44519	3.4815	3.53526	5.85977	5.47904	5.47705	6.69295	5.91197	5.43367	4.76197	3.99428e-09	2.92049e-07	5.49479	9.74108e-12	1.43273e-09	0.732822	0.191129	0.829727	UP	UP	None	5	turquoise	Q6AYQ8	NP_001020162.1	GO:0018773;GO:0047621;GO:0034545;GO:0046872;GO:0008948;GO:0008152;GO:0005829;GO:0005743;GO:0005739;GO:0005654	sp|Q6AYQ8|FAHD1_RAT Acylpyruvase FAHD1, mitochondrial OS=Rattus norvegicus GN=Fahd1 PE=2 SV=1	K01557
unigene49696	2	2	NA	NA	2	2	10	180	2	onc	1.90293	1.93065	1.57482	1.47927	1.86948	1.89562	2.68693	4.59903	1.76675	-0.197272	0.915268	0.961342	5.49015	0.00141715	0.0135902	5.68742	0.000854026	0.0704719	None	UP	None	7	pink	Q641G3	NP_001090254.1	GO:0007049;GO:0006355;GO:0006417;GO:0048471	sp|Q641G3|CCAR1_XENLA Cell division cycle and apoptosis regulator protein 1 OS=Xenopus laevis GN=ccar1 PE=2 SV=1
unigene21828	NA	NA	NA	2	56	10	NA	26	2	onc	1.95942	1.96464	1.97264	2.10624	3.8677	2.72108	1.95924	3.32615	2.09763	6.6917	0.00448397	0.0335468	5.48962	0.0201681	0.0982176	-1.20208	0.558673	0.998571	UP	None	None	5	turquoise	P09645		GO:0005525;GO:0003924;GO:0005200;GO:0007017;GO:0005737;GO:0005874	sp|P09645|TBA8_CHICK Tubulin alpha-8 chain (Fragment) OS=Gallus gallus PE=3 SV=1	K07374
CL149Contig7	201	423	372	9800	401	13987	43599	1049	7347	onc	8.143	9.14813	9.12469	12.6194	8.87242	13.5069	15.0229	10.1826	12.1834	4.24985	0.0022944	0.0202728	5.4855	8.29095e-05	0.00145962	1.23565	0.375065	0.971516	UP	UP	None	4	purple	Q925I0	NP_570940.1	GO:0005882	sp|Q925I0|KR192_MOUSE Keratin-associated protein 19-2 OS=Mus musculus GN=Krtap19-2 PE=2 SV=1
unigene89295	2	2	2	NA	2	18	28	264	6	onc	2.51935	2.55681	2.61198	2.01984	2.47398	3.86668	4.29749	7.53462	2.78646	1.55655	0.335374	0.604507	5.48516	0.000554672	0.00664214	3.92861	0.00912275	0.226788	None	UP	None	7	pink	Q27774		GO:0003755;GO:0006457;GO:0005788	sp|Q27774|PPIB_SCHJA Peptidyl-prolyl cis-trans isomerase B OS=Schistosoma japonicum PE=2 SV=1	K03768
CL133Contig7	NA	2	NA	12	10	75	36	21	59	onc	2.84503	3.08742	2.87164	3.54572	3.58502	5.1171	4.49963	4.08874	4.58927	5.38627	0.000227506	0.00325088	5.47556	0.00017818	0.00271375	0.0892942	0.932449	0.998571	UP	UP	None	1	turquoise	Q9C658	NP_001154367.1; NP_564239.1	GO:0003729;GO:0042803;GO:0033962;GO:0031087;GO:0006397;GO:0017148;GO:0010606;GO:0005829;GO:0000932	sp|Q9C658|DCP5_ARATH Protein decapping 5 OS=Arabidopsis thaliana GN=DCP5 PE=1 SV=1
unigene131933	NA	NA	NA	NA	4	6	12	8	10	onc	1.65324	1.65456	1.65662	1.64816	1.87413	1.98524	2.22853	2.07545	2.02699	3.96486	0.0488249	0.18565	5.46623	0.00581498	0.0399557	1.50137	0.363698	NA	None	UP	None	7	brown	P48605	NP_650572.2; NP_732167.1; NP_001189237.1; NP_001189236.1	GO:0005524;GO:0042623;GO:0044183;GO:0051082;GO:0006458;GO:0061077;GO:0007424;GO:0006457;GO:0007430;GO:0005832	sp|P48605|TCPG_DROME T-complex protein 1 subunit gamma OS=Drosophila melanogaster GN=Cctgamma PE=2 SV=2	K09495
unigene129223	NA	NA	NA	2	NA	2	8	12	10	onc	1.37613	1.37727	1.37904	1.46908	1.37483	1.50452	1.80658	1.95755	1.75623	2.48952	0.204188	0.457542	5.46443	0.00297132	0.0240626	2.97491	0.0612468	NA	None	UP	None	1	brown	Q5ZL33	NP_001006247.2	GO:0005102;GO:0000122;GO:0030512;GO:0000387;GO:0005829;GO:0005634;GO:0032797;GO:0034719	sp|Q5ZL33|STRAP_CHICK Serine-threonine kinase receptor-associated protein OS=Gallus gallus GN=STRAP PE=2 SV=2	K13137	KO03013	RNA transport
unigene116497	NA	NA	NA	4	10	2	10	10	10	onc	1.81548	1.81696	1.81926	1.99066	2.28685	1.94135	2.3192	2.31698	2.18897	4.52619	0.00612359	0.0424554	5.4635	0.000820094	0.00899143	0.937315	0.42964	NA	UP	UP	None	1	brown	Q07840			sp|Q07840|EM13_ECHMU Antigen EM13 OS=Echinococcus multilocularis GN=EM13 PE=2 SV=1	K20123
unigene34671	NA	2	NA	NA	2	NA	6	76	20	onc	1.72424	1.96828	1.7375	1.70293	1.93114	1.72288	2.27256	3.46251	2.6656	-0.290764	0.889369	0.948294	5.44895	0.00303859	0.0244684	5.73971	0.00169095	0.102576	None	UP	None	7	pink	P20742	NP_002855.2; XP_016875255.1	GO:0004866;GO:0004867;GO:0007565;GO:0072562;GO:0070062;GO:0005576	sp|P20742|PZP_HUMAN Pregnancy zone protein OS=Homo sapiens GN=PZP PE=1 SV=4
unigene28652	NA	NA	NA	10	14	8	10	4	18	onc	2.14111	2.14317	2.14637	2.54397	2.76836	2.57654	2.66433	2.38921	2.74927	5.52067	0.000270401	0.00373627	5.44743	0.00033076	0.00444103	-0.0732461	0.941022	0.998571	UP	UP	None	5	turquoise	Q4PBP6	XP_011388842.1	GO:0005737	sp|Q4PBP6|NST1_USTMA Stress response protein NST1 OS=Ustilago maydis (strain 521 / FGSC 9021) GN=NST1 PE=3 SV=1
unigene39535	NA	NA	NA	2	2	2	6	8	18	onc	1.4625	1.46366	1.46547	1.55371	1.58021	1.58879	1.79947	1.88505	2.04999	3.10101	0.0684557	0.23232	5.44388	0.000770656	0.00857092	2.34287	0.0622979	NA	None	UP	None	1	brown	Q9WTM5	XP_006540785.1; NP_035434.1; XP_006540786.1	GO:0043531;GO:0005524;GO:0043141;GO:0004003;GO:0051117;GO:0031490;GO:0003678;GO:0042802;GO:0042803;GO:0000979;GO:0000980;GO:0001094;GO:0000492;GO:0071392;GO:0034644;GO:0006338;GO:0006310;GO:0006281;GO:0071169;GO:0016573;GO:0043968;GO:0043967;GO:0071899;GO:0035066;GO:1904874;GO:0045944;GO:0006357;GO:0006351;GO:0071733;GO:0005813;GO:0005829;GO:0070062;GO:0031011;GO:0005622;GO:0030529;GO:0071339;GO:…	sp|Q9WTM5|RUVB2_MOUSE RuvB-like 2 OS=Mus musculus GN=Ruvbl2 PE=2 SV=3	K11338	KO03030	DNA replication
unigene104915	NA	NA	NA	8	8	6	10	8	12	onc	1.98038	1.98199	1.98451	2.29953	2.37212	2.3089	2.47945	2.39862	2.40778	4.96609	0.000715834	0.00811838	5.43101	0.000197978	0.00295653	0.464917	0.611454	NA	UP	UP	None	5	turquoise	Q8R4P9	NP_001334325.1; NP_660122.1; NP_733780.1	GO:0005524;GO:0042626;GO:0055085;GO:0005887;GO:0005765	sp|Q8R4P9|MRP7_MOUSE Multidrug resistance-associated protein 7 OS=Mus musculus GN=Abcc10 PE=2 SV=1	K05674
unigene93231	NA	2	NA	4	47	16	56	6	47	onc	2.69598	2.92852	2.71782	2.96853	4.45322	3.71954	4.67498	3.22199	4.21808	4.81767	0.00243726	0.0213119	5.42908	0.000621017	0.00726113	0.611407	0.617732	0.998571	UP	UP	None	5	magenta	Q8BR93	XP_017173596.1; NP_848839.2; XP_006499533.1; XP_006499534.1	GO:0046872;GO:0004518;GO:0005829;GO:0005815;GO:0005634;GO:0005886	sp|Q8BR93|HARB1_MOUSE Putative nuclease HARBI1 OS=Mus musculus GN=Harbi1 PE=2 SV=1
unigene107277	NA	2	NA	18	41	NA	20	8	96	onc	2.57106	2.80634	2.59163	3.48088	4.23007	2.56895	3.76175	3.22913	4.69977	4.53086	0.014591	0.0794903	5.42007	0.00340549	0.026686	0.889205	0.567139	0.998571	None	UP	None	5	brown	D3Z3K2	NP_001104589.1	GO:0046872;GO:0061630;GO:0004842;GO:0001825;GO:0051026;GO:0016567;GO:0007131;GO:0007286;GO:0000794	sp|D3Z3K2|CIP1_MOUSE E3 ubiquitin-protein ligase CCNB1IP1 OS=Mus musculus GN=Ccnb1ip1 PE=1 SV=1
unigene104468	NA	NA	NA	2	4	2	8	14	6	onc	1.51217	1.51341	1.51534	1.60446	1.73633	1.64015	1.94154	2.15948	1.75842	3.53344	0.0417404	0.166636	5.41914	0.00126485	0.0124718	1.8857	0.147579	NA	None	UP	None	7	brown	Q9BUQ8	NP_004809.2	GO:0005524;GO:0004004;GO:0003723;GO:0000354;GO:0000398;GO:0010501;GO:0008380;GO:0000375;GO:0071013;GO:0005737;GO:0070062;GO:0005730;GO:0005654;GO:0005634;GO:0005682	sp|Q9BUQ8|DDX23_HUMAN Probable ATP-dependent RNA helicase DDX23 OS=Homo sapiens GN=DDX23 PE=1 SV=3	K12858	KO03040	Spliceosome
CL1Contig9188	6	NA	NA	136	116	152	111	120	62	onc	3.88997	3.17833	3.22749	6.25063	6.34788	6.71767	6.39609	6.47335	5.40089	5.79179	4.17529e-11	4.86714e-09	5.41904	6.98621e-10	6.26635e-08	-0.372753	0.564841	0.998571	UP	UP	None	5	turquoise	P18749		GO:0003677;GO:0046872;GO:0006355;GO:0006351;GO:0005634	sp|P18749|ZO6_XENLA Oocyte zinc finger protein XlCOF6 (Fragment) OS=Xenopus laevis PE=3 SV=1	K09228
unigene6999	NA	NA	NA	12	16	18	16	6	6	onc	2.30248	2.30519	2.3094	2.7977	3.0322	3.1296	3.07655	2.67566	2.57082	6.07556	7.00495e-05	0.00125541	5.41741	0.000423598	0.00536716	-0.658152	0.514374	0.998571	UP	UP	None	5	magenta	Q3U1T9	NP_851992.1; NP_001159973.1	GO:0017137;GO:0017112;GO:0032456;GO:0043547;GO:0015031;GO:0050776;GO:0050852;GO:0035745;GO:0030136;GO:0005829;GO:0016607	sp|Q3U1T9|DEN1B_MOUSE DENN domain-containing protein 1B OS=Mus musculus GN=Dennd1b PE=2 SV=2	K20160
unigene37266	NA	NA	NA	6	10	10	12	10	6	onc	2.04468	2.04649	2.0493	2.30122	2.52451	2.55107	2.63122	2.5553	2.29044	5.25772	0.000716292	0.00812185	5.41684	0.000482327	0.00594929	0.15912	0.879361	0.998571	UP	UP	None	5	turquoise	103114211	XP_007523915.1	GO:0003824;GO:0008152	gi|617605886|ref|XP_007523915.1| PREDICTED: acyl-CoA synthetase family member 4 [Erinaceus europaeus]
unigene12195	NA	NA	NA	14	10	8	10	12	6	onc	2.13117	2.13318	2.1363	2.65082	2.61715	2.56334	2.65063	2.72263	2.38041	5.4829	0.000245143	0.00345553	5.41395	0.000297767	0.00407976	-0.0689565	0.94267	0.998571	UP	UP	None	5	turquoise	P04323		GO:0004190;GO:0004519;GO:0003676;GO:0003964;GO:0015074	sp|P04323|POL3_DROME Retrovirus-related Pol polyprotein from transposon 17.6 OS=Drosophila melanogaster GN=pol PE=4 SV=1	K07497
unigene99693	NA	NA	NA	NA	4	2	6	6	20	onc	1.43054	1.43172	1.43355	1.426	1.65514	1.55874	1.77221	1.77057	2.07286	3.1953	0.120884	0.33318	5.40634	0.0067995	0.0448354	2.21104	0.196352	NA	None	UP	None	1	brown	Q5RC80	NP_001125339.1	GO:0003723;GO:0006397;GO:0006355;GO:0008380;GO:0006351;GO:0016607	sp|Q5RC80|RBM39_PONAB RNA-binding protein 39 OS=Pongo abelii GN=RBM39 PE=2 SV=1	K13091	KO03040	Spliceosome
unigene130204	NA	NA	NA	2	NA	2	6	10	14	onc	1.33817	1.33924	1.34092	1.43	1.33694	1.46487	1.67606	1.84102	1.82733	2.48947	0.207256	0.461267	5.3976	0.0036073	0.0279414	2.90813	0.0703101	NA	None	UP	None	1	brown				gi|226479292|emb|CAX73141.1| Cyclin-T2 [Schistosoma japonicum]
unigene39093	NA	NA	NA	NA	2	2	6	10	14	onc	1.35993	1.36102	1.36272	1.35574	1.47796	1.4865	1.69751	1.86238	1.84865	2.60867	0.194198	0.444468	5.39748	0.00456544	0.0334059	2.78881	0.0910041	NA	None	UP	None	1	brown				gi|76156765|gb|AAX27902.2| SJCHGC02834 protein [Schistosoma japonicum]
CL13835Contig1	2	NA	2	172	16	22	78	12	140	onc	3.19292	2.92981	3.2718	6.05939	4.13933	4.43836	5.60093	3.99864	5.80057	5.17726	4.23547e-05	0.000827469	5.39707	1.9556e-05	0.000447971	0.219806	0.833263	0.998571	UP	UP	None	4	yellow				gi|762168568|ref|XP_011422663.1| PREDICTED: nose resistant to fluoxetine protein 6-like [Crassostrea gigas]
unigene41119	NA	NA	NA	2	4	4	14	6	8	onc	1.58806	1.58934	1.59133	1.67915	1.8099	1.82436	2.23291	1.92422	1.90003	3.88212	0.0218765	0.106606	5.38756	0.00113105	0.0114569	1.50544	0.227063	NA	None	UP	None	4	brown	Q9W6H5	XP_005174251.1; NP_571426.1	GO:0005524;GO:0019789;GO:0007049;GO:0051301;GO:0007059;GO:0060216;GO:0061484;GO:0016925;GO:0031099;GO:0007088;GO:0005737;GO:0005634	sp|Q9W6H5|UBC9A_DANRE SUMO-conjugating enzyme UBC9-A OS=Danio rerio GN=ube2ia PE=1 SV=1	K10577	KO05206	MicroRNAs in cancer
unigene2635	NA	NA	NA	20	8	8	20	4	2	onc	2.04039	2.04263	2.0461	2.75575	2.47781	2.50277	2.93106	2.30542	2.13458	5.609	0.00158295	0.015202	5.37965	0.00249466	0.0210516	-0.229353	0.865682	0.998571	UP	UP	None	5	turquoise	F7A355	XP_002124503.1	GO:0052906;GO:0005759;GO:0005634	sp|F7A355|TRM5_CIOIN tRNA (guanine(37)-N1)-methyltransferase OS=Ciona intestinalis PE=3 SV=1
unigene24336	4	NA	NA	68	54	32	50	92	54	onc	3.58977	3.16691	3.19298	5.19006	5.20727	4.8193	5.21791	5.78351	4.94712	4.91914	2.51767e-07	1.08677e-05	5.37745	1.62473e-08	1.04435e-06	0.458309	0.462098	0.998571	UP	UP	None	1	turquoise	P24386	NP_000381.1; NP_001138886.1; NP_001307888.1	GO:0005092;GO:0005096;GO:0004663;GO:0017137;GO:0061024;GO:0043687;GO:0018344;GO:0006612;GO:0042981;GO:0007264;GO:0007601;GO:0005829;GO:0005968	sp|P24386|RAE1_HUMAN Rab proteins geranylgeranyltransferase component A 1 OS=Homo sapiens GN=CHM PE=1 SV=3
unigene39175	NA	2	NA	34	31	30	42	34	22	onc	3.01542	3.22687	3.03733	4.24648	4.35787	4.38601	4.65611	4.48739	3.93499	5.23094	1.30324e-05	0.00031051	5.36989	7.54217e-06	0.000203129	0.138953	0.829841	0.998571	UP	UP	None	5	turquoise	Q6AXQ5		GO:0000175;GO:0004527;GO:0046872;GO:0004535;GO:0071359;GO:0035457;GO:0071346;GO:0000958;GO:0006397;GO:0060548;GO:0090324;GO:0000288;GO:0090305;GO:0045070;GO:0044528;GO:0090503;GO:0005759;GO:0005739	sp|Q6AXQ5|PDE12_RAT 2',5'-phosphodiesterase 12 OS=Rattus norvegicus GN=Pde12 PE=2 SV=1	K19612	KO03008	Ribosome biogenesis in eukaryotes
unigene24365	NA	NA	NA	4	6	NA	8	6	16	onc	1.55522	1.55641	1.55827	1.72844	1.86358	1.55492	1.97329	1.88533	2.08574	3.7921	0.0552571	0.202129	5.36355	0.00575379	0.0396404	1.57144	0.329829	NA	None	UP	None	4	brown				gi|76155254|gb|AAX26512.2| SJCHGC02900 protein [Schistosoma japonicum]
unigene16784	NA	NA	NA	NA	6	4	8	6	16	onc	1.59805	1.59928	1.60119	1.5933	1.90695	1.83024	2.01691	1.92877	2.12957	3.94709	0.051578	0.192899	5.36328	0.00726743	0.0471054	1.41619	0.397222	NA	None	UP	None	4	brown				gi|254587285|emb|CAX83699.1| Gag-Pol polyprotein [Schistosoma japonicum]
unigene112436	NA	NA	NA	2	4	NA	4	10	16	onc	1.3822	1.38331	1.38505	1.47421	1.60496	1.38191	1.62289	1.88641	1.92416	3.07633	0.131509	0.350516	5.36211	0.00649399	0.043353	2.28578	0.175565	NA	None	UP	None	1	brown	Q9D0W5	NP_081121.1	GO:0097718;GO:0003755;GO:0006397;GO:0006457;GO:0008380;GO:0071013;GO:0070062	sp|Q9D0W5|PPIL1_MOUSE Peptidyl-prolyl cis-trans isomerase-like 1 OS=Mus musculus GN=Ppil1 PE=2 SV=1	K12733	KO03008	Ribosome biogenesis in eukaryotes
unigene3221	NA	NA	NA	11	6	17	6	15	6	onc	2.11832	2.12038	2.1236	2.55885	2.44845	2.87841	2.47379	2.82271	2.37288	5.63067	0.000415579	0.00523968	5.36027	0.00080465	0.008864	-0.270403	0.807472	0.998571	UP	UP	None	5	turquoise				gi|762140061|ref|XP_011453194.1| PREDICTED: uncharacterized protein C15orf43 homolog [Crassostrea gigas]
unigene39170	NA	NA	NA	2	4	NA	14	4	10	onc	1.35679	1.35793	1.3597	1.45045	1.58327	1.3565	2.01369	1.60019	1.73962	3.07621	0.136704	0.358988	5.35578	0.00736297	0.0475555	2.27958	0.185195	NA	None	UP	None	4	brown	P35589	NP_001191557.1	GO:0016192;GO:0030054;GO:0016021;GO:0043005;GO:0030672	sp|P35589|SYB_APLCA Synaptobrevin OS=Aplysia californica PE=2 SV=1	K13504	KO04721	Synaptic vesicle cycle
unigene118230	NA	NA	NA	4	6	2	6	16	4	onc	1.57099	1.57232	1.57439	1.75193	1.89221	1.70071	1.91639	2.29049	1.744	4.09099	0.0210758	0.103672	5.33992	0.00221581	0.0192393	1.24893	0.356367	NA	None	UP	None	7	pink	O01666	NP_524550.1; NP_733304.1; NP_733305.1	GO:0046933;GO:0015986;GO:0006909;GO:0015992;GO:0000275;GO:0005739	sp|O01666|ATPG_DROME ATP synthase subunit gamma, mitochondrial OS=Drosophila melanogaster GN=ATPsyn-gamma PE=2 SV=2	K02115
unigene44369	NA	NA	NA	14	16	6	7	12	8	onc	2.1524	2.1545	2.15778	2.67854	2.84456	2.5002	2.55184	2.75106	2.47642	5.65919	0.00016322	0.0024996	5.32481	0.000409447	0.00522293	-0.334375	0.730456	0.998571	UP	UP	None	5	turquoise	O36421	NP_065570.1		sp|O36421|VG73_ALHV1 Uncharacterized gene 73 protein OS=Alcelaphine herpesvirus 1 (strain C500) GN=73 PE=4 SV=1
unigene88167	NA	NA	NA	18	4	16	12	4	12	onc	2.15121	2.15333	2.15662	2.78806	2.38428	2.88193	2.7569	2.40248	2.60551	5.7363	0.000303583	0.00409991	5.31943	0.000849361	0.0092212	-0.416872	0.704809	0.998571	UP	UP	None	5	turquoise				gi|939283766|ref|XP_014267774.1| PREDICTED: uncharacterized protein LOC106676191, partial [Maylandia zebra]
unigene112695	NA	NA	NA	6	6	NA	8	12	6	onc	1.60694	1.6079	1.60939	1.83266	1.8874	1.6067	1.98803	2.11711	1.82319	4.02249	0.0455394	0.177145	5.308	0.0074921	0.048158	1.28551	0.437094	NA	None	UP	None	7	brown	Q24319	NP_511096.2	GO:0016757;GO:0007030;GO:0034389;GO:0018279;GO:0012505;GO:0005789;GO:0016021	sp|Q24319|OST48_DROME Dolichyl-diphosphooligosaccharide--protein glycosyltransferase 48 kDa subunit OS=Drosophila melanogaster GN=Ost48 PE=2 SV=2	K12670	KO04141	Protein processing in endoplasmic reticulum
unigene39125	NA	NA	NA	2	4	NA	8	12	6	onc	1.34827	1.34936	1.35105	1.44022	1.57069	1.34799	1.7744	1.92424	1.59292	3.07629	0.133254	0.353016	5.30796	0.0073548	0.0475148	2.23168	0.18912	NA	None	UP	None	7	brown				gi|56757313|gb|AAW26828.1| SJCHGC09446 protein [Schistosoma japonicum]
unigene42266	NA	NA	NA	2	2	NA	6	14	6	onc	1.22345	1.22449	1.22611	1.31762	1.34434	1.22319	1.56804	1.87696	1.47314	2.45116	0.23502	0.49483	5.30702	0.00643142	0.043052	2.85586	0.0963842	NA	None	UP	None	7	brown				gi|524884662|ref|XP_005098950.1| PREDICTED: protein patched homolog 1-like isoform X2 [Aplysia californica]
unigene58817	NA	NA	NA	4	4	7	14	6	6	onc	1.70539	1.70677	1.70894	1.88178	1.92722	2.08318	2.35074	2.0417	1.94872	4.45904	0.00733059	0.0485624	5.30538	0.00126133	0.0124468	0.846342	0.482929	NA	UP	UP	None	4	magenta	O35075	NP_031860.1	GO:0008565;GO:0006886;GO:0005768;GO:0005634	sp|O35075|DSCR3_MOUSE Down syndrome critical region protein 3 homolog OS=Mus musculus GN=Dscr3 PE=2 SV=1
unigene79718	NA	NA	NA	2	4	2	2	18	6	onc	1.34606	1.34729	1.34919	1.44323	1.58049	1.48018	1.48241	2.14193	1.60381	3.53638	0.0641454	0.222305	5.30488	0.00439984	0.032497	1.76851	0.247577	NA	None	UP	None	7	pink	Q5ZK10	NP_001026030.1	GO:0008289;GO:0019888;GO:0043130;GO:0000045;GO:0007030;GO:0061025;GO:0031468;GO:0043161;GO:0005829;GO:0005795;GO:0045111;GO:0005654;GO:0005634;GO:0005886	sp|Q5ZK10|NSF1C_CHICK NSFL1 cofactor p47 OS=Gallus gallus GN=NSFL1C PE=2 SV=1
unigene44440	NA	NA	NA	7	2	2	8	12	6	onc	1.5424	1.5436	1.54548	1.82919	1.65885	1.66741	1.96329	2.11194	1.7832	3.88148	0.0237915	0.113078	5.30422	0.00159565	0.0149153	1.42274	0.266344	NA	None	UP	None	7	brown	20232346	XP_009059385.1	GO:0005507;GO:0016491	gi|676472095|ref|XP_009059385.1| hypothetical protein LOTGIDRAFT_124263 [Lottia gigantea]_x0001_gi|556101259|gb|ESO89911.1| hypothetical protein LOTGIDRAFT_124263 [Lottia gigantea]
unigene69607	NA	NA	NA	2	2	2	8	12	6	onc	1.37211	1.37319	1.37487	1.46311	1.48929	1.49778	1.79469	1.94363	1.61446	3.10185	0.0762964	0.249223	5.30403	0.00150408	0.014271	2.20219	0.0961692	NA	None	UP	None	7	brown	P32469	NP_013273.1	GO:0004164;GO:0017183;GO:0005737	sp|P32469|DPH5_YEAST Diphthine synthase OS=Saccharomyces cerevisiae (strain ATCC 204508 / S288c) GN=DPH5 PE=1 SV=1	K00586
unigene50589	NA	NA	NA	4	12	12	10	10	6	onc	2.03051	2.03241	2.03536	2.21243	2.59056	2.6202	2.55267	2.55037	2.28167	5.39667	0.000785697	0.00873004	5.30319	0.000982506	0.0102923	-0.0934721	0.933976	0.998571	UP	UP	None	5	turquoise	P08635	XP_017456149.1; NP_073196.1; XP_008770108.1; XP_008770109.1	GO:0016297;GO:0016295;GO:0004320;GO:0016296;GO:0006633;GO:0046949;GO:0008610;GO:0005829	sp|P08635|SAST_RAT S-acyl fatty acid synthase thioesterase, medium chain OS=Rattus norvegicus GN=Olah PE=1 SV=1	K01071
unigene40250	2	NA	NA	25	20	22	52	14	28	onc	3.05981	2.88328	2.89399	3.86751	3.88394	3.98971	4.63605	3.72394	3.90821	4.74745	0.000212829	0.00308765	5.3023	3.35267e-05	0.000699266	0.554846	0.475839	0.998571	UP	UP	None	5	turquoise	20239538	XP_009058540.1		gi|676469461|ref|XP_009058540.1| hypothetical protein LOTGIDRAFT_163777 [Lottia gigantea]_x0001_gi|556102238|gb|ESO90890.1| hypothetical protein LOTGIDRAFT_163777 [Lottia gigantea]
unigene30071	NA	NA	NA	6	8	5	8	12	6	onc	1.83406	1.83552	1.83779	2.08348	2.22551	2.11583	2.25379	2.4018	2.0731	4.76779	0.00249323	0.0216836	5.30129	0.000713163	0.0080794	0.533491	0.622689	NA	UP	UP	None	7	turquoise	Q8BH49	XP_006530367.1; NP_780683.1	GO:0042803;GO:0007032;GO:0001881;GO:0042147;GO:0030136;GO:0005829;GO:0005769;GO:0055037;GO:0005802	sp|Q8BH49|SESQ1_MOUSE Sesquipedalian-1 OS=Mus musculus GN=Fam109a PE=2 SV=1
unigene47390	NA	NA	NA	10	7	8	8	9	10	onc	1.98936	1.99097	1.99349	2.3721	2.34004	2.40294	2.40853	2.44673	2.35754	5.14467	0.000429327	0.00537985	5.29142	0.0002864	0.00395793	0.146757	0.871632	NA	UP	UP	None	5	turquoise	Q940A2	NP_850336.1	GO:0005524;GO:0046872;GO:0004721;GO:0004672;GO:0004674;GO:0004871;GO:0035556;GO:0006468;GO:0005622	sp|Q940A2|P2C31_ARATH Protein kinase and PP2C-like domain-containing protein OS=Arabidopsis thaliana GN=At2g40860/At2g40870 PE=2 SV=1
unigene63823	4	NA	NA	108	72	92	84	52	48	onc	3.6434	3.18194	3.21611	5.783	5.63114	5.94342	5.86971	5.40034	4.98198	5.76423	2.87424e-10	2.76281e-08	5.28974	7.69196e-09	5.36304e-07	-0.47449	0.398852	0.981607	UP	UP	None	5	turquoise	O14807	XP_005247285.1; XP_016861376.1; NP_001239022.1; NP_001078518.1; NP_001239020.1; NP_036351.3; NP_001239021.1; NP_001239019.1	GO:0005525;GO:0030742;GO:0003924;GO:0030036;GO:1990830;GO:0007275;GO:0007517;GO:0007265;GO:0070062;GO:0005622;GO:0005886	sp|O14807|RASM_HUMAN Ras-related protein M-Ras OS=Homo sapiens GN=MRAS PE=1 SV=2	K07831
unigene75580	NA	NA	2	28	26	20	24	34	42	onc	2.98465	2.99178	3.20645	4.02855	4.14253	4.01941	4.14829	4.38868	4.26791	4.84332	2.08237e-05	0.000461157	5.28968	3.14881e-06	9.69276e-05	0.446361	0.403944	0.982594	UP	UP	None	5	turquoise	Q96ES6	NP_612440.1	GO:0015295;GO:0006810;GO:0005887	sp|Q96ES6|MFSD3_HUMAN Major facilitator superfamily domain-containing protein 3 OS=Homo sapiens GN=MFSD3 PE=2 SV=1
unigene86542	NA	NA	NA	6	6	6	4	10	14	onc	1.80516	1.80656	1.80873	2.05205	2.1113	2.13011	2.03877	2.29666	2.28223	4.69074	0.00267903	0.0228717	5.28344	0.00065506	0.00757244	0.5927	0.577461	NA	UP	UP	None	5	turquoise	Q9ESJ1	NP_071304.2	GO:0007596;GO:0051301;GO:0000082;GO:0007399;GO:0051726;GO:0005829;GO:0030426;GO:0005654	sp|Q9ESJ1|CABL1_MOUSE CDK5 and ABL1 enzyme substrate 1 OS=Mus musculus GN=Cables1 PE=1 SV=2
CL1Contig11270	2	NA	NA	79	140	245	14	45	36	onc	3.15034	2.84923	2.89401	5.45173	6.31556	7.01432	4.18389	5.22141	4.64882	7.62754	1.26913e-09	1.04592e-07	5.27332	2.99784e-05	0.000640439	-2.35422	0.00138435	0.0939788	UP	UP	None	5	turquoise				gi|908451413|ref|XP_013082427.1| PREDICTED: extensin-2-like isoform X2 [Biomphalaria glabrata]
unigene78341	NA	NA	NA	2	2	NA	6	12	8	onc	1.23259	1.23358	1.23512	1.32429	1.35033	1.23234	1.56911	1.80561	1.54418	2.45235	0.22516	0.483152	5.26997	0.00562892	0.039049	2.81762	0.0910355	NA	None	UP	None	1	brown				gi|226470818|emb|CAX76842.1| hypotheticial protein [Schistosoma japonicum]
unigene95551	NA	NA	NA	2	6	2	6	12	8	onc	1.52571	1.52689	1.52873	1.61549	1.83512	1.65024	1.85852	2.0935	1.83315	3.86664	0.0257286	0.119423	5.26826	0.00190885	0.0171383	1.40161	0.282041	NA	None	UP	None	7	brown	Q63347	NP_150239.1	GO:0005524;GO:0016887;GO:0036402;GO:0017025;GO:0008134;GO:0001649;GO:0045899;GO:0030433;GO:0006511;GO:0031597;GO:0043197;GO:0016020;GO:0031595;GO:0005634;GO:0000932;GO:0022624;GO:0000502;GO:0008540	sp|Q63347|PRS7_RAT 26S protease regulatory subunit 7 OS=Rattus norvegicus GN=Psmc2 PE=1 SV=3	K03061
unigene143	NA	NA	NA	6	10	8	10	5	12	onc	1.9535	1.9551	1.95759	2.20368	2.42186	2.36955	2.45422	2.23925	2.38247	5.13054	0.00077227	0.00862411	5.25921	0.000558611	0.00668146	0.128672	0.898635	NA	UP	UP	None	5	turquoise	Q5Y5T5	NP_742163.4	GO:0016409;GO:0019706;GO:0007626;GO:1903955;GO:0018345;GO:1903146;GO:0030659;GO:0005794;GO:0016021;GO:0005739;GO:0048471	sp|Q5Y5T5|ZDHC8_MOUSE Probable palmitoyltransferase ZDHHC8 OS=Mus musculus GN=Zdhhc8 PE=1 SV=1	K20030
unigene53188	NA	NA	NA	4	11	6	12	10	2	onc	1.82533	1.82688	1.82929	2.0038	2.34035	2.16335	2.41057	2.3351	1.91205	4.95426	0.00507506	0.0368186	5.25776	0.0028661	0.0234194	0.303493	0.821922	NA	UP	UP	None	7	turquoise	Q9NZ52	NP_001278571.1; NP_054720.1; NP_001166175.1; NP_619525.1; NP_001166174.1; NP_001278570.1	GO:0030306;GO:0044267;GO:0006886;GO:0061024;GO:0045732;GO:0016192;GO:0030131;GO:0031901;GO:0010008;GO:0005794;GO:0055038;GO:0005802	sp|Q9NZ52|GGA3_HUMAN ADP-ribosylation factor-binding protein GGA3 OS=Homo sapiens GN=GGA3 PE=1 SV=1	K12404	KO04142	Lysosome
unigene81366	NA	NA	NA	12	14	2	13	4	9	onc	1.94214	1.94385	1.94652	2.40152	2.56066	2.07154	2.56651	2.18629	2.29323	5.27362	0.00179707	0.0167529	5.25243	0.00188547	0.0169775	-0.0211955	0.986401	0.999619	UP	UP	None	5	turquoise	Q09575		GO:0003676;GO:0008270;GO:0015074	sp|Q09575|YRD6_CAEEL Uncharacterized protein K02A2.6 OS=Caenorhabditis elegans GN=K02A2.6 PE=4 SV=1
unigene78870	NA	NA	NA	12	6	6	6	6	16	onc	1.91835	1.91988	1.92226	2.35982	2.22615	2.24512	2.24979	2.24816	2.44868	5.04998	0.000881063	0.00954428	5.25111	0.000528401	0.0063724	0.20113	0.840442	NA	UP	UP	None	5	yellow				gi|558159857|ref|XP_006122593.1| PREDICTED: uncharacterized protein LOC102445314 [Pelodiscus sinensis]
unigene19888	4	NA	NA	82	60	70	86	37	57	onc	3.62474	3.18789	3.21706	5.43285	5.37488	5.58668	5.80199	5.01707	5.06075	5.40888	6.08616e-09	4.21794e-07	5.23353	1.90019e-08	1.20144e-06	-0.175346	0.765542	0.998571	UP	UP	None	5	turquoise	O43808	NP_006349.1; NP_001269656.1	GO:0000295;GO:0015217;GO:0080122;GO:0005347;GO:0051087;GO:0015228;GO:0015230;GO:0044610;GO:0051724;GO:0015867;GO:0001561;GO:0006635;GO:0015908;GO:0006839;GO:0005779;GO:0016020;GO:0005743;GO:0005778;GO:0005777	sp|O43808|PM34_HUMAN Peroxisomal membrane protein PMP34 OS=Homo sapiens GN=SLC25A17 PE=1 SV=1	K13354	KO04146	Peroxisome
CL7287Contig1	40	12	24	18	38	12	192	2852	56	onc	5.45261	4.26504	5.0894	4.20158	5.28628	4.16394	7.34787	10.7809	5.38229	-0.469819	0.677186	0.851705	5.22293	2.8226e-06	8.86504e-05	5.69275	3.41287e-07	0.000371228	None	UP	UP	7	pink	Q02817		GO:0030277;GO:0016266;GO:0002223;GO:0005796;GO:0070702;GO:0070703;GO:0005886	sp|Q02817|MUC2_HUMAN Mucin-2 OS=Homo sapiens GN=MUC2 PE=1 SV=2
unigene8759	NA	2	NA	42	24	58	30	34	26	onc	3.02493	3.24828	3.04991	4.4562	4.23298	4.97523	4.4573	4.54797	4.08689	5.63779	3.281e-06	9.60908e-05	5.2166	1.74039e-05	0.000406064	-0.42119	0.52963	0.998571	UP	UP	None	5	turquoise				gi|913317170|ref|XP_013189558.1| PREDICTED: RNA-directed DNA polymerase from mobile element jockey-like [Amyelois transitella]
unigene71690	NA	NA	NA	12	18	16	12	8	4	onc	2.25623	2.25877	2.26271	2.74535	3.03698	3.01288	2.88378	2.71863	2.43916	6.07118	7.15623e-05	0.00127736	5.21308	0.000718409	0.0081298	-0.858096	0.39835	0.981193	UP	UP	None	5	turquoise	Q9VX32	NP_728090.1; NP_573231.2; NP_728089.1; NP_001259656.1	GO:0005525;GO:0005096;GO:0003924;GO:0030215;GO:0007415;GO:0016319;GO:0045792;GO:0050770;GO:0007266;GO:0005622	sp|Q9VX32|RG190_DROME Rho GTPase-activating protein 190 OS=Drosophila melanogaster GN=RhoGAPp190 PE=1 SV=2	K05732
unigene106315	2	20	2	NA	12	34	42	917	12	onc	2.62814	4.40042	2.764	1.96116	3.7315	4.86967	5.12403	8.82244	3.44567	0.765147	0.696574	0.860755	5.20589	0.00766154	0.0489757	4.44074	0.0220926	0.346652	None	UP	None	7	pink	P07379	NP_942075.1	GO:0031406;GO:0019003;GO:0005525;GO:0000287;GO:0030145;GO:0004550;GO:0004613;GO:0004611;GO:0007568;GO:0071320;GO:0071332;GO:0071377;GO:0071456;GO:0032869;GO:0071347;GO:0051365;GO:0071300;GO:0071356;GO:0017144;GO:0006094;GO:0042593;GO:0006006;GO:0046327;GO:0006475;GO:0006629;GO:0006107;GO:0061402;GO:0014823;GO:0032868;GO:0070741;GO:0033993;GO:0032496;GO:1904640;GO:0005737;GO:0005829;GO:0070062	sp|P07379|PCKGC_RAT Phosphoenolpyruvate carboxykinase, cytosolic [GTP] OS=Rattus norvegicus GN=Pck1 PE=1 SV=1	K01596
unigene47032	2	NA	NA	6	18	17	46	12	30	onc	2.86216	2.69026	2.69891	3.01888	3.60391	3.61219	4.30938	3.42842	3.73403	4.12504	0.00314477	0.0258607	5.19596	0.000181219	0.00275592	1.07092	0.261062	0.903643	UP	UP	None	5	magenta				gi|780132681|ref|XP_011679512.1| PREDICTED: uncharacterized protein LOC105445538 [Strongylocentrotus purpuratus]
unigene60018	2	NA	NA	34	18	18	30	22	40	onc	3.10834	2.94106	2.95092	4.08043	3.84075	3.88277	4.22531	4.01309	4.15793	4.75917	4.14862e-05	0.000814944	5.1916	7.32974e-06	0.000198455	0.432427	0.44491	0.996073	UP	UP	None	5	turquoise	Q62130	NP_033002.2; XP_006497192.1; XP_006497193.1; XP_006497196.1; XP_006497194.1	GO:0004725;GO:0030971;GO:0003712;GO:0001946;GO:0008285;GO:0046825;GO:0006355;GO:0006351;GO:0005737;GO:0005856;GO:0005654;GO:0005634	sp|Q62130|PTN14_MOUSE Tyrosine-protein phosphatase non-receptor type 14 OS=Mus musculus GN=Ptpn14 PE=2 SV=2	K18025	KO00983	Drug metabolism - other enzymes
CL17713Contig1	NA	NA	NA	8	4	2	16	2	6	onc	1.51122	1.51249	1.51447	1.84282	1.73793	1.6407	2.2327	1.64212	1.76026	4.23822	0.021126	0.103845	5.18449	0.00434459	0.0321868	0.946271	0.51128	NA	None	UP	None	4	brown	Q8MP30	XP_644032.1	GO:0005576	sp|Q8MP30|Y7791_DICDI Uncharacterized histidine-rich protein DDB_G0274557 OS=Dictyostelium discoideum GN=DDB_G0274557 PE=4 SV=1
unigene121794	NA	NA	NA	2	2	4	6	12	6	onc	1.3959	1.39696	1.39862	1.48553	1.51137	1.62728	1.72696	1.96087	1.63489	3.55395	0.0432059	0.170732	5.17933	0.00244055	0.0206907	1.62538	0.224043	NA	None	UP	None	1	brown	P41374	NP_573130.1; NP_001285329.1	GO:0043022;GO:0003743;GO:0006413;GO:0005829;GO:0033290;GO:0005850;GO:0005851;GO:0043614;GO:0005840	sp|P41374|IF2A_DROME Eukaryotic translation initiation factor 2 subunit 1 OS=Drosophila melanogaster GN=eIF-2alpha PE=2 SV=1	K03237
unigene49438	NA	2	NA	20	22	28	36	34	14	onc	2.88551	3.08396	2.90288	3.73852	3.94513	4.15351	4.34806	4.30108	3.5294	4.8222	0.000189005	0.002815	5.17698	5.94542e-05	0.0011164	0.354776	0.659657	0.998571	UP	UP	None	5	turquoise	Q4V8V1	NP_001025273.1	GO:0042826;GO:0016575;GO:0000122;GO:0006351;GO:0070822	sp|Q4V8V1|BM1LA_DANRE Breast cancer metastasis-suppressor 1-like protein-A OS=Danio rerio GN=brms1la PE=2 SV=1	K19196	KO03030	DNA replication
unigene9949	NA	NA	NA	10	20	30	8	10	6	onc	2.35151	2.35487	2.36008	2.8118	3.24913	3.54472	2.85566	2.94384	2.64032	6.49999	1.78736e-05	0.00040689	5.17539	0.000730074	0.00822715	-1.3246	0.183711	0.82177	UP	UP	None	5	turquoise	Q9VGW1	NP_001247031.1; NP_788635.3	GO:0005509;GO:0016339;GO:0044331;GO:0007156;GO:0008360;GO:0005887;GO:0035003	sp|Q9VGW1|CAD86_DROME Cadherin-86C OS=Drosophila melanogaster GN=Cad86C PE=2 SV=3
unigene8605	NA	NA	NA	8	16	6	8	4	14	onc	2.00451	2.00625	2.00897	2.33203	2.67733	2.34168	2.43528	2.24596	2.4981	5.43674	0.000501514	0.00610238	5.15979	0.000996231	0.0103955	-0.276941	0.795234	0.998571	UP	UP	None	5	turquoise	109618704	XP_019922625.1	GO:0003677	gi|405968106|gb|EKC33206.1| THAP domain-containing protein 9 [Crassostrea gigas]
unigene78581	NA	NA	NA	6	12	6	2	10	14	onc	1.87296	1.8745	1.87691	2.12595	2.41492	2.20595	2.00138	2.37581	2.36101	5.12491	0.00204342	0.0185422	5.15596	0.00191916	0.017199	0.0310491	0.9795	NA	UP	UP	None	5	turquoise	P0C872	NP_001108109.1		sp|P0C872|JMJD7_MOUSE JmjC domain-containing protein 7 OS=Mus musculus GN=Jmjd7 PE=2 SV=1
unigene26168	NA	NA	NA	2	2	4	12	4	8	onc	1.37109	1.37213	1.37375	1.46054	1.48627	1.6019	1.93722	1.60415	1.67649	3.55435	0.0446104	0.174682	5.14295	0.00281946	0.0231308	1.5886	0.24044	NA	None	UP	None	4	brown	20242232	XP_009048326.1		gi|676437815|ref|XP_009048326.1| hypothetical protein LOTGIDRAFT_172893 [Lottia gigantea]_x0001_gi|556112313|gb|ESP00965.1| hypothetical protein LOTGIDRAFT_172893 [Lottia gigantea]
unigene84318	NA	NA	NA	10	8	14	12	4	8	onc	2.04442	2.04625	2.04909	2.44068	2.44904	2.69305	2.63295	2.28771	2.36116	5.53936	0.000340528	0.00449134	5.14061	0.000936144	0.0099145	-0.398747	0.702528	0.998571	UP	UP	None	5	turquoise	P18091	NP_001259165.1; NP_001259166.1; NP_477485.1; NP_726784.1; NP_477484.2; NP_001188533.1; NP_001259167.1; NP_001188532.1	GO:0003779;GO:0051015;GO:0005509;GO:0031532;GO:0051017;GO:0007016;GO:0007629;GO:0045214;GO:0005925;GO:0030018	sp|P18091|ACTN_DROME Alpha-actinin, sarcomeric OS=Drosophila melanogaster GN=Actn PE=1 SV=2	K05699
unigene102440	NA	NA	NA	103	2	48	NA	20	2	onc	2.12334	2.13295	2.1475	4.61588	2.36349	4.20564	2.123	3.49645	2.28514	7.66156	0.000466881	0.00575946	5.13037	0.0200459	0.0977995	-2.5312	0.175714	0.810121	UP	None	None	6	turquoise	Q54WE5	XP_641608.1	GO:0005524;GO:0004674;GO:0006468;GO:0005634	sp|Q54WE5|PRP4B_DICDI Serine/threonine-protein kinase prpf4B OS=Dictyostelium discoideum GN=prpf4B PE=3 SV=1
unigene85033	NA	NA	NA	2	4	2	10	10	2	onc	1.33019	1.33124	1.33287	1.42128	1.55054	1.45585	1.83177	1.82957	1.41685	3.53599	0.0602499	0.213624	5.12916	0.00521654	0.0368596	1.59317	0.28727	NA	None	UP	None	7	brown				gi|56757065|gb|AAW26704.1| SJCHGC01079 protein [Schistosoma japonicum]
unigene13819	2	2	NA	6	32	64	66	52	46	onc	3.22867	3.25346	3.02656	3.41754	4.56287	5.21867	5.2626	5.04159	4.61542	4.48818	0.000140125	0.0022109	5.11838	1.34526e-05	0.000327255	0.630198	0.499237	0.998571	UP	UP	None	1	turquoise				gi|524888809|ref|XP_005100969.1| PREDICTED: uncharacterized protein LOC101860022 [Aplysia californica]
unigene107278	NA	2	2	24	38	NA	37	20	146	onc	2.76186	3.02964	3.06538	3.95345	4.49485	2.75858	4.54603	4.06034	5.44504	3.52719	0.0177238	0.091309	5.11604	0.000545144	0.00654437	1.58884	0.225387	0.867001	None	UP	None	4	brown	Q8H0T4	NP_177189.1	GO:0061630;GO:0005829;GO:0005739;GO:0005634	sp|Q8H0T4|UPL2_ARATH E3 ubiquitin-protein ligase UPL2 OS=Arabidopsis thaliana GN=UPL2 PE=1 SV=3
CL7578Contig1	20	23	27	1423	880	971	1010	1004	958	onc	5.21402	5.42973	5.71043	9.79497	9.50643	9.72255	9.79444	9.77922	9.23468	5.16977	5.38194e-63	1.43041e-58	5.10875	1.56461e-61	3.99266e-57	-0.0610235	0.812707	0.998571	UP	UP	None	5	turquoise	Q9D2C7	NP_080945.1; NP_001164505.1; NP_001164506.1; NP_001164507.1	GO:0060698;GO:0019899;GO:0031625;GO:0006914;GO:0032469;GO:0070059;GO:0043066;GO:2001234;GO:0010523;GO:1902236;GO:0060702;GO:1903298;GO:0051025;GO:1904721;GO:0032091;GO:1990441;GO:0034976;GO:1902065;GO:0006986;GO:0005737;GO:0005783;GO:0005789;GO:0016021;GO:0016020;GO:0031966	sp|Q9D2C7|BI1_MOUSE Bax inhibitor 1 OS=Mus musculus GN=Tmbim6 PE=2 SV=1
unigene21911	NA	NA	NA	6	35	10	2	19	NA	onc	2.01018	2.01339	2.01834	2.33899	3.3303	2.64083	2.18111	2.98345	1.9961	6.25316	0.00467288	0.0345372	5.10497	0.0215807	0.103148	-1.14819	0.544419	0.998571	UP	None	None	5	turquoise				gi|291227593|ref|XP_002733771.1| PREDICTED: putative nuclease HARBI1-like, partial [Saccoglossus kowalevskii]
unigene10088	NA	NA	NA	8	8	2	12	2	10	onc	1.69382	1.69484	1.69643	1.98434	2.05046	1.80455	2.20846	1.8058	2.03027	4.6365	0.00827077	0.0529178	5.10341	0.0034829	0.0271716	0.466916	0.726659	NA	None	UP	None	4	turquoise	Q9P2C4	NP_065874.1	GO:0015643;GO:0009405;GO:0016021	sp|Q9P2C4|TM181_HUMAN Transmembrane protein 181 OS=Homo sapiens GN=TMEM181 PE=1 SV=2
unigene49106	NA	4	NA	70	24	20	2	10	202	onc	2.64411	3.16958	2.68322	4.8438	4.14019	4.05445	2.91909	3.58559	5.83111	4.39516	0.00651316	0.0445348	5.09995	0.00156956	0.0147172	0.704787	0.626511	0.998571	UP	UP	None	1	yellow	Q8K1L0	NP_766316.1; NP_001314750.1	GO:0003677;GO:0003700;GO:0001077;GO:0060612;GO:0045444;GO:0045944;GO:0045893;GO:0070062;GO:0005634	sp|Q8K1L0|CREB5_MOUSE Cyclic AMP-responsive element-binding protein 5 OS=Mus musculus GN=Creb5 PE=2 SV=3
CL149Contig5	19	48	28	895	26	899	3179	30	556	onc	4.93368	6.00948	5.53826	9.08167	5.14505	9.50077	11.1482	5.39115	8.41872	3.88108	0.00960553	0.0591236	5.09773	0.00066884	0.00769686	1.21665	0.41467	0.985169	None	UP	None	4	purple	Q9FPQ6		GO:0005199	sp|Q9FPQ6|GP1_CHLRE Vegetative cell wall protein gp1 OS=Chlamydomonas reinhardtii GN=GP1 PE=1 SV=1
unigene29316	NA	2	NA	30	48	66	24	32	28	onc	3.02003	3.25377	3.04765	4.24745	4.79959	5.13506	4.33005	4.54041	4.16689	5.89381	1.0868e-06	3.80317e-05	5.09551	2.67684e-05	0.000584837	-0.798294	0.230926	0.873133	UP	UP	None	5	turquoise				gi|443725211|gb|ELU12891.1| hypothetical protein CAPTEDRAFT_223135 [Capitella teleta]
unigene71243	NA	4	4	123	90	163	149	86	102	onc	3.19858	3.78625	3.85669	6.17521	6.11086	6.82366	6.74431	6.15032	5.93121	5.21407	1.45813e-12	2.42973e-10	5.09349	4.82019e-12	7.67108e-10	-0.120574	0.823574	0.998571	UP	UP	None	5	turquoise	P20715	NP_001081280.1	GO:0004420;GO:0050661;GO:0006695;GO:0015936;GO:0008299;GO:0005789;GO:0016021	sp|P20715|HMDH_XENLA 3-hydroxy-3-methylglutaryl-coenzyme A reductase OS=Xenopus laevis GN=hmgcr PE=2 SV=1	K00021
unigene46131	2	NA	NA	20	NA	2	18	32	32	onc	2.5584	2.39024	2.39679	3.20579	2.38108	2.5547	3.3356	3.70585	3.45401	2.96738	0.0940554	0.2847	5.09016	0.00359752	0.0278825	2.12278	0.14121	0.754772	None	UP	None	1	brown				gi|828218652|ref|XP_012561033.1| PREDICTED: uncharacterized protein LOC105846628 [Hydra vulgaris]
unigene27158	2	NA	NA	32	21	32	22	26	38	onc	3.15433	2.98379	2.99447	4.10002	3.99071	4.3207	4.0763	4.18313	4.18321	5.08173	1.04444e-05	0.000258466	5.09003	1.01346e-05	0.000260968	0.00830415	0.987977	0.999709	UP	UP	None	1	turquoise	Q9HAC7	NP_001180241.1; NP_001180242.1; NP_079004.1; NP_001180240.1	GO:0047369;GO:0005739	sp|Q9HAC7|SUCHY_HUMAN Succinate--hydroxymethylglutarate CoA-transferase OS=Homo sapiens GN=SUGCT PE=1 SV=2	K18703	KO01522	Endocrine resistance
unigene117357	NA	NA	NA	18	2	2	6	12	4	onc	1.64848	1.64989	1.6521	2.27127	1.76973	1.77872	1.99504	2.23716	1.82191	4.7963	0.0100897	0.0611133	5.08702	0.00622671	0.0420027	0.290722	0.843838	NA	None	UP	None	7	turquoise	P51522	NP_001264878.1; NP_001264875.1; NP_001099021.1; NP_001264877.1; NP_001264874.1; NP_001099022.1; NP_001334948.1; NP_001334947.1; NP_001264876.1; NP_001334944.1; NP_001264880.1; NP_001334946.1; NP_001099019.1; NP_001264881.1; NP_001334945.1; NP_001099020.1; NP_060770.3	GO:0003677;GO:0046872;GO:0003700;GO:0006355;GO:0006351;GO:0005634	sp|P51522|ZNF83_HUMAN Zinc finger protein 83 OS=Homo sapiens GN=ZNF83 PE=2 SV=3	K09203
unigene39482	NA	NA	6	80	62	86	86	80	94	onc	3.21712	3.2412	3.98938	5.55516	5.55098	5.9404	5.95759	5.8796	5.66413	4.87463	7.97085e-10	6.92318e-08	5.08542	1.39343e-10	1.46935e-08	0.210783	0.700368	0.998571	UP	UP	None	5	turquoise	20247906	XP_009060281.1	GO:0006813;GO:0006814;GO:0005890	gi|676474861|ref|XP_009060281.1| hypothetical protein LOTGIDRAFT_229134 [Lottia gigantea]_x0001_gi|556100596|gb|ESO89248.1| hypothetical protein LOTGIDRAFT_229134 [Lottia gigantea]
unigene54482	NA	NA	NA	6	6	6	12	6	4	onc	1.73123	1.73228	1.73392	1.95776	2.01312	2.03067	2.24777	2.03348	1.88014	4.6917	0.0043303	0.032766	5.0841	0.00189434	0.0170424	0.392398	0.740774	NA	UP	UP	None	4	magenta				gi|541047416|gb|ERG86159.1| beta-lactamase domain-containing protein 2 [Ascaris suum]
unigene95391	2	NA	NA	56	26	30	36	20	26	onc	3.19191	3.0105	3.02316	4.58782	4.20698	4.35824	4.50681	4.08789	4.01207	5.43416	4.77839e-06	0.000131198	5.08405	1.94861e-05	0.000446771	-0.350112	0.571662	0.998571	UP	UP	None	5	turquoise	Q15629	NP_001304733.1; NP_001304734.1; NP_055109.1	GO:0004872;GO:0006613;GO:0016032;GO:0005783;GO:0005789;GO:0016021	sp|Q15629|TRAM1_HUMAN Translocating chain-associated membrane protein 1 OS=Homo sapiens GN=TRAM1 PE=1 SV=3	K14010	KO04141	Protein processing in endoplasmic reticulum
unigene87869	NA	NA	NA	8	4	6	4	4	18	onc	1.6761	1.67735	1.67931	1.99064	1.89073	1.99912	1.90832	1.9071	2.24765	4.65901	0.00472642	0.0348554	5.08006	0.00195935	0.0174824	0.421059	0.724067	NA	UP	UP	None	1	yellow	Q9VGH7	NP_788639.1; NP_731634.2; NP_731635.2; NP_001097751.2; NP_001097752.1; NP_001163592.1	GO:0005254;GO:0005247;GO:1902476;GO:0006821;GO:0003091;GO:0003097;GO:0030321;GO:0035377;GO:0015629;GO:0016324;GO:0009925;GO:0034707;GO:0005887	sp|Q9VGH7|CLCN2_DROME Chloride channel protein 2 OS=Drosophila melanogaster GN=ClC-a PE=2 SV=3	K05011
unigene78115	NA	NA	NA	6	4	6	2	6	18	onc	1.61058	1.61181	1.61374	1.85911	1.82759	1.93687	1.7364	1.93987	2.18857	4.51363	0.00846555	0.0538228	5.07695	0.00286405	0.0234064	0.563322	0.660215	NA	None	UP	None	1	yellow				gi|585699166|ref|XP_006822713.1| PREDICTED: uncharacterized protein LOC102806180 [Saccoglossus kowalevskii]
CL86Contig13	2	NA	6	81	554	98	98	104	147	onc	3.345	3.04445	3.98136	5.80862	8.29585	6.37052	6.38973	6.44935	6.40916	6.19219	7.02893e-10	6.22716e-08	5.05876	4.94604e-07	2.02431e-05	-1.13343	0.1943	0.832293	UP	UP	None	5	turquoise	Q80Z19		GO:0006915;GO:0002064;GO:0030277;GO:0030336;GO:0008285;GO:0043065;GO:0070702;GO:0070703;GO:0005578	sp|Q80Z19|MUC2_MOUSE Mucin-2 (Fragments) OS=Mus musculus GN=Muc2 PE=1 SV=2
unigene75451	NA	NA	NA	8	4	4	14	2	6	onc	1.55668	1.55791	1.55983	1.87915	1.77696	1.7913	2.19765	1.68373	1.79862	4.46376	0.0114021	0.066767	5.04664	0.0039716	0.0300784	0.582883	0.665492	NA	None	UP	None	4	brown	Q61001	NP_001074640.1	GO:0005178;GO:0009887;GO:0060445;GO:0001658;GO:0048754;GO:0016477;GO:0060271;GO:0030198;GO:0001942;GO:0007229;GO:0030324;GO:0001738;GO:0016331;GO:0007517;GO:0001755;GO:0042475;GO:0072659;GO:0006898;GO:0030155;GO:0030334;GO:0042127;GO:0045995;GO:0034446;GO:0005605;GO:0005604;GO:0070062;GO:0031012;GO:0005576;GO:0005615;GO:0043259;GO:0005610;GO:0005634;GO:0005578;GO:0043083	sp|Q61001|LAMA5_MOUSE Laminin subunit alpha-5 OS=Mus musculus GN=Lama5 PE=1 SV=4
unigene8349	NA	10	4	NA	6	14	28	489	2	onc	1.97445	3.50067	2.90219	1.81157	2.96189	3.7176	4.42111	8.21538	2.19118	0.292925	0.870953	0.938551	5.04525	0.00454126	0.0332767	4.75232	0.00703363	0.200137	None	UP	None	7	pink	Q24800		GO:0051015;GO:0051693	sp|Q24800|SEVE_ECHGR Severin OS=Echinococcus granulosus GN=AG8 PE=2 SV=3	K08017
unigene84910	NA	4	2	NA	6	14	16	202	4	onc	2.02135	2.65907	2.43921	1.94713	2.77331	3.36514	3.47846	5.34165	2.43461	1.51174	0.387621	0.652802	5.03314	0.00352627	0.0274513	3.5214	0.0330695	0.415011	None	UP	None	7	pink	P10649	NP_034488.1	GO:0004364;GO:0042802;GO:0046982;GO:0042803;GO:0035690;GO:0006749;GO:0005737;GO:0043209	sp|P10649|GSTM1_MOUSE Glutathione S-transferase Mu 1 OS=Mus musculus GN=Gstm1 PE=1 SV=2	K00799
unigene116758	2	NA	NA	34	30	32	30	30	16	onc	3.148	2.97168	2.98313	4.15612	4.24182	4.33917	4.30477	4.30049	3.67944	5.2676	1.5653e-05	0.00036334	5.02611	3.8722e-05	0.000786726	-0.241493	0.721223	0.998571	UP	UP	None	5	turquoise	Q5FVG2	NP_001012023.1	GO:0008092;GO:0019904;GO:0005200;GO:0030036;GO:0031032;GO:0003383;GO:0048318;GO:0048319;GO:0000904;GO:0071560;GO:0007398;GO:0048617;GO:0007492;GO:0003382;GO:0001837;GO:0001701;GO:0070986;GO:0007498;GO:0007509;GO:0022408;GO:0032091;GO:0001839;GO:0048339;GO:0001954;GO:0010634;GO:0010718;GO:0051894;GO:0032092;GO:0010608;GO:0070201;GO:0032525;GO:0001756;GO:0006931;GO:0009826;GO:0031252;GO:0005737;GO:…	sp|Q5FVG2|E41L5_RAT Band 4.1-like protein 5 OS=Rattus norvegicus GN=Epb41l5 PE=2 SV=2
unigene20738	NA	2	NA	22	22	19	34	14	34	onc	2.86952	3.05451	2.88423	3.73107	3.87777	3.83236	4.2277	3.66667	3.9651	4.63894	0.000126131	0.00202801	5.02335	3.15765e-05	0.000667593	0.384407	0.565716	0.998571	UP	UP	None	5	turquoise	106159723	XP_013391562.1	GO:0007049;GO:0016567;GO:0005680	gi|919014188|ref|XP_013391562.1| PREDICTED: anaphase-promoting complex subunit 16-like [Lingula anatina]
unigene80944	NA	NA	2	8	2	6	36	10	40	onc	2.37849	2.38269	2.58645	2.79517	2.53387	2.80935	3.7854	3.01644	3.5909	2.58118	0.0678126	0.230875	5.0227	0.000257802	0.00363767	2.44152	0.0151922	0.292595	None	UP	None	4	brown	Q5AXT5	XP_664499.1	GO:0005524;GO:0043141;GO:0003677;GO:0010521;GO:0032508;GO:0006310;GO:0006281;GO:0006260;GO:0044806;GO:0000002;GO:0051974;GO:0032211;GO:0000723;GO:0005739;GO:0005634;GO:0005657	sp|Q5AXT5|PIF1_EMENI ATP-dependent DNA helicase PIF1 OS=Emericella nidulans (strain FGSC A4 / ATCC 38163 / CBS 112.46 / NRRL 194 / M139) GN=pif1 PE=3 SV=2	K15255	KO03030	DNA replication
unigene68607	2	2	2	16	2	134	184	2	40	onc	2.79122	2.82748	2.88096	3.68391	2.74737	6.00482	6.37006	2.78705	4.41594	4.46102	0.00435697	0.0329023	5.01827	0.00132864	0.0129433	0.557245	0.701259	0.998571	UP	UP	None	4	purple	P43282	NP_001304005.1; NP_001234004.1	GO:0005524;GO:0046872;GO:0004478;GO:0006730;GO:0006556;GO:0005829	sp|P43282|METK3_SOLLC S-adenosylmethionine synthase 3 OS=Solanum lycopersicum GN=SAM3 PE=2 SV=1	K00789
unigene6856	NA	2	NA	NA	208	12	NA	64	10	onc	1.9557	2.35892	2.00479	1.8694	5.45974	3.26902	1.955	4.71669	2.88593	6.53903	0.00728968	0.0483577	5.01781	0.0397762	0.157809	-1.52123	0.49262	0.998571	UP	None	None	5	turquoise	P0C276	NP_001009286.1; XP_012032971.1	GO:0003735;GO:0006412;GO:0005634;GO:0005840	sp|P0C276|RL40_SHEEP Ubiquitin-60S ribosomal protein L40 OS=Ovis aries GN=UBA52 PE=2 SV=2	K02927
unigene85776	2	NA	2	30	18	32	28	104	16	onc	3.13364	2.91553	3.19126	4.20218	4.02135	4.49514	4.40389	5.55118	3.75926	3.9794	0.000642561	0.00745438	5.01591	1.54058e-05	0.000366557	1.03652	0.261862	0.90389	UP	UP	None	7	turquoise	Q96MB7	XP_016873093.1; XP_016873094.1; NP_776172.1; XP_016873095.1	GO:0046872;GO:0004518;GO:0005829;GO:0005815;GO:0005634;GO:0005886	sp|Q96MB7|HARB1_HUMAN Putative nuclease HARBI1 OS=Homo sapiens GN=HARBI1 PE=1 SV=1
unigene13444	NA	2	NA	50	20	24	36	20	22	onc	2.9461	3.14461	2.96422	4.40248	3.94599	4.10871	4.40872	3.99762	3.82523	5.15405	2.54537e-05	0.000544254	5.01392	4.27285e-05	0.000851349	-0.140131	0.84006	0.998571	UP	UP	None	5	turquoise	Q9CQE6	NP_079817.1	GO:0003682;GO:0042393;GO:0016569;GO:0006281;GO:0006335;GO:0006336;GO:0042692;GO:0006334;GO:0001649;GO:0006355;GO:0006351;GO:0000790;GO:0005654;GO:0005634;GO:0043234	sp|Q9CQE6|ASF1A_MOUSE Histone chaperone ASF1A OS=Mus musculus GN=Asf1a PE=2 SV=1	K10753	KO03030	DNA replication
unigene107282	NA	2	NA	12	28	4	16	12	62	onc	2.62415	2.8145	2.63741	3.20322	3.81012	2.93888	3.51725	3.3599	4.16987	4.12585	0.00474612	0.0349667	5.01059	0.000568086	0.00676586	0.884739	0.402517	0.982491	UP	UP	None	4	brown	Q9NPC3	NP_878269.1; NP_878272.1; NP_067001.3	GO:0046872;GO:0061630;GO:0001825;GO:0051026;GO:0016567;GO:0007131;GO:0007286;GO:0000795	sp|Q9NPC3|CIP1_HUMAN E3 ubiquitin-protein ligase CCNB1IP1 OS=Homo sapiens GN=CCNB1IP1 PE=1 SV=1	K10639	KO04120	Ubiquitin mediated proteolysis
unigene78692	2	2	NA	50	40	40	50	48	62	onc	3.40616	3.42978	3.22096	4.83385	4.8557	4.91441	5.1172	5.07699	4.97172	4.67931	9.22845e-09	6.11656e-07	5.00433	7.40779e-10	6.58661e-08	0.325026	0.4072	0.982594	UP	UP	None	1	turquoise	101899014	XP_005185190.2		gi|755879724|ref|XP_005185190.2| PREDICTED: putative nuclease HARBI1 [Musca domestica]
unigene121330	NA	NA	NA	10	8	2	8	6	8	onc	1.70861	1.70987	1.71184	2.08394	2.09135	1.82982	2.11903	2.03229	2.00851	4.77155	0.0033504	0.0271112	5.00084	0.00205132	0.0181224	0.229287	0.843761	NA	UP	UP	None	5	yellow				gi|908561111|ref|XP_013123738.1| PREDICTED: RNA-directed DNA polymerase from mobile element jockey-like [Oreochromis niloticus]
unigene114361	NA	NA	NA	2	4	6	4	10	8	onc	1.5116	1.51249	1.51387	1.5908	1.70701	1.80726	1.72321	1.95605	1.7883	4.16677	0.0157745	0.0839076	5.00001	0.00336972	0.0264626	0.833244	0.521207	NA	None	UP	None	1	turquoise				gi|226490256|emb|CAX69370.1| GPI-anchored membrane protein 1 [Schistosoma japonicum]
unigene103443	NA	NA	NA	8	11	4	4	10	8	onc	1.79835	1.79975	1.80192	2.11533	2.29612	2.02907	2.0326	2.29102	2.10282	5.02613	0.00162901	0.0155349	4.99908	0.00174012	0.0159559	-0.0270466	0.980722	NA	UP	UP	None	5	turquoise	Q8TDX7	NP_598001.1	GO:0005524;GO:0046872;GO:0004674;GO:0051973;GO:1904355;GO:0032212;GO:0006468;GO:0007346;GO:0051225;GO:0005737;GO:0005874;GO:0005815;GO:0005654;GO:0000922	sp|Q8TDX7|NEK7_HUMAN Serine/threonine-protein kinase Nek7 OS=Homo sapiens GN=NEK7 PE=1 SV=1	K20876
unigene72133	NA	NA	NA	9	2	2	8	10	2	onc	1.41118	1.41224	1.41388	1.75954	1.52559	1.53391	1.82529	1.90051	1.49558	4.09431	0.0293939	0.130892	4.98652	0.00730227	0.0472652	0.892204	0.5513	NA	None	UP	None	7	brown	Q63HN8	NP_001243000.2; NP_066005.2	GO:0016887;GO:0046872;GO:0004842;GO:0001525;GO:2000051;GO:0051865;GO:0051260;GO:0000209;GO:0016567;GO:0002040;GO:0006511;GO:0005737;GO:0005829;GO:0016020;GO:0005730	sp|Q63HN8|RN213_HUMAN E3 ubiquitin-protein ligase RNF213 OS=Homo sapiens GN=RNF213 PE=1 SV=3
unigene47031	2	NA	NA	14	30	17	50	8	14	onc	3.05611	2.94507	2.94917	3.43067	3.948	3.67308	4.26091	3.34735	3.41116	4.66713	0.00136514	0.0135182	4.98346	0.00061767	0.00722697	0.31633	0.760992	0.998571	UP	UP	None	4	magenta				gi|780118658|ref|XP_011677577.1| PREDICTED: uncharacterized protein LOC105444695 [Strongylocentrotus purpuratus]
unigene41700	NA	NA	NA	8	6	4	4	14	2	onc	1.58955	1.59083	1.59282	1.9138	1.90325	1.82556	1.82912	2.23113	1.67596	4.64742	0.00974617	0.059745	4.98328	0.00541564	0.0379147	0.335864	0.809556	NA	None	UP	None	7	turquoise				gi|908420206|ref|XP_013071443.1| PREDICTED: uncharacterized protein LOC106058534, partial [Biomphalaria glabrata]
unigene122033	NA	NA	NA	12	12	10	10	8	2	onc	2.01315	2.015	2.01787	2.4755	2.57054	2.5262	2.53277	2.44927	2.10068	5.60088	0.000578734	0.00685454	4.98018	0.00236688	0.0202376	-0.620695	0.594301	0.998571	UP	UP	None	5	turquoise				gi|871273228|ref|XP_012945506.1| PREDICTED: uncharacterized protein LOC101864191 [Aplysia californica]_x0001_gi|871273231|ref|XP_012945507.1| PREDICTED: uncharacterized protein LOC101864191 [Aplysia californica]
unigene64154	NA	NA	2	36	18	20	30	24	24	onc	2.91603	2.92215	3.12703	4.08815	3.81216	3.91694	4.19404	4.03915	3.80604	4.80491	4.81508e-05	0.000918372	4.97823	2.49655e-05	0.000552024	0.173319	0.783385	0.998571	UP	UP	None	1	turquoise	20234818	XP_009053405.1		gi|676453591|ref|XP_009053405.1| hypothetical protein LOTGIDRAFT_144349, partial [Lottia gigantea]_x0001_gi|556107251|gb|ESO95903.1| hypothetical protein LOTGIDRAFT_144349, partial [Lottia gigantea]
unigene19026	4	NA	2	114	76	62	88	72	68	onc	3.70554	3.25081	3.57669	5.88962	5.73721	5.61016	5.96952	5.76545	5.34887	5.02133	6.78608e-12	1.00479e-09	4.97434	1.08479e-11	1.57734e-09	-0.046986	0.915426	0.998571	UP	UP	None	1	turquoise	Q5RBL6	NP_001125481.1	GO:0005484;GO:0006888;GO:0015031;GO:0042147;GO:0005801;GO:0005829;GO:0000139;GO:0016021	sp|Q5RBL6|GOSR1_PONAB Golgi SNAP receptor complex member 1 OS=Pongo abelii GN=GOSR1 PE=2 SV=1	K08495
unigene12938	NA	NA	NA	10	12	6	6	6	10	onc	1.92014	1.92167	1.92404	2.30176	2.45273	2.24671	2.25138	2.24975	2.28727	5.31096	0.00037302	0.00480918	4.95901	0.00094725	0.0100134	-0.351953	0.716318	NA	UP	UP	None	1	turquoise				gi|914577296|gb|KOB79032.1| Scavenger receptor SR-C-like protein [Operophtera brumata]
unigene108015	NA	NA	NA	6	4	2	4	8	10	onc	1.44068	1.44167	1.44322	1.67923	1.64864	1.55891	1.66558	1.8399	1.794	4.0446	0.015166	0.081612	4.95727	0.00251458	0.0211986	0.912665	0.453882	NA	None	UP	None	1	yellow	20238145	XP_009052498.1	GO:0016798;GO:0016020	gi|676450804|ref|XP_009052498.1| hypothetical protein LOTGIDRAFT_159759 [Lottia gigantea]_x0001_gi|556108362|gb|ESO97014.1| hypothetical protein LOTGIDRAFT_159759 [Lottia gigantea]
unigene54852	2	NA	NA	8	8	256	16	4	66	onc	2.62342	2.27936	2.31504	3.06878	3.23829	6.89186	3.82672	2.89414	4.78974	6.98118	0.000108581	0.00179973	4.95324	0.00619833	0.0418941	-2.02794	0.170991	0.801843	UP	UP	None	5	salmon	Q9S7H1	NP_192186.1	GO:0019904;GO:0015979;GO:0009507;GO:0009941;GO:0009534;GO:0009535;GO:0016020;GO:0009538;GO:0010287;GO:0009579	sp|Q9S7H1|PSAD1_ARATH Photosystem I reaction center subunit II-1, chloroplastic OS=Arabidopsis thaliana GN=psaD1 PE=1 SV=1	K02692
CL1Contig1392	2	NA	2	56	53	38	33	65	56	onc	3.40349	3.19344	3.46455	4.94528	5.11093	4.89051	4.78995	5.36528	4.9055	4.84435	2.318e-08	1.38134e-06	4.95165	1.11076e-08	7.45919e-07	0.107299	0.82863	0.998571	UP	UP	None	5	turquoise				gi|871213479|ref|XP_012946942.1| PREDICTED: uncharacterized protein LOC106014226 [Aplysia californica]
unigene104640	NA	NA	2	14	44	8	46	4	30	onc	2.66178	2.66846	2.89781	3.36267	4.26339	3.25455	4.36866	3.00971	3.77464	4.67323	0.00247343	0.0215537	4.95028	0.00133082	0.0129596	0.277049	0.815459	0.998571	UP	UP	None	5	turquoise				gi|762128968|ref|XP_011447597.1| PREDICTED: uncharacterized protein LOC105342371 [Crassostrea gigas]
unigene28227	NA	4	NA	54	70	38	46	52	54	onc	3.17745	3.62403	3.21522	4.94053	5.38668	4.91593	5.09238	5.19421	4.90063	5.0009	2.27079e-08	1.3593e-06	4.94178	3.37152e-08	1.97741e-06	-0.0591167	0.913001	0.998571	UP	UP	None	5	turquoise				gi|688605922|ref|XP_009293773.1| PREDICTED: uncharacterized protein LOC101883290 isoform X2 [Danio rerio]
unigene48826	NA	NA	NA	28	20	12	4	2	18	onc	2.28399	2.28664	2.29075	3.18049	3.1317	2.9141	2.55167	2.42706	2.93191	6.37329	4.664e-05	0.000893514	4.94047	0.00183096	0.0166068	-1.43282	0.183752	0.82177	UP	UP	None	1	turquoise				gi|688551021|ref|XP_005166825.2| PREDICTED: uncharacterized protein LOC101884079 [Danio rerio]
unigene5038	NA	NA	NA	6	4	6	12	4	4	onc	1.56012	1.56129	1.56313	1.80753	1.77605	1.88497	2.12623	1.79243	1.72446	4.51356	0.00806692	0.052071	4.93958	0.00355698	0.0276439	0.42602	0.737433	NA	None	UP	None	4	magenta	Q86U10	NP_001073933.2; XP_005267647.1	GO:0003847;GO:0004067;GO:0004622;GO:0006530;GO:0008652;GO:0016042;GO:0005829	sp|Q86U10|LPP60_HUMAN 60 kDa lysophospholipase OS=Homo sapiens GN=ASPG PE=2 SV=3
unigene22726	NA	NA	NA	2	6	6	8	8	4	onc	1.53314	1.53426	1.53599	1.62031	1.83465	1.85305	1.94243	1.94054	1.6949	4.39227	0.0116545	0.06778	4.93886	0.00428408	0.0318449	0.546592	0.678975	NA	None	UP	None	7	turquoise	Q924A5	XP_008765881.1; NP_569099.1	GO:0015187;GO:0015078;GO:0005280;GO:0015180;GO:0015193;GO:0015175;GO:0015816;GO:0015808;GO:0015804;GO:0015824;GO:0015992;GO:0005783;GO:0016021;GO:0005765;GO:0005764;GO:0005886;GO:0005774	sp|Q924A5|S36A1_RAT Proton-coupled amino acid transporter 1 OS=Rattus norvegicus GN=Slc36a1 PE=2 SV=1	K14209	KO04138	Autophagy - yeast
unigene60762	NA	NA	2	48	20	36	44	20	8	onc	2.88539	2.89339	3.12575	4.37497	3.9365	4.39928	4.57021	3.98976	3.32578	5.28769	0.000113703	0.00186371	4.93879	0.00031984	0.00432301	-0.348905	0.711853	0.998571	UP	UP	None	5	turquoise	Q0P457	NP_001119890.1	GO:0005524	sp|Q0P457|KTI12_DANRE Protein KTI12 homolog OS=Danio rerio GN=kti12 PE=2 SV=2	K15456	KO03010	Ribosome
CL1Contig13799	NA	NA	NA	241	40	62	6	NA	18	onc	2.35475	2.37501	2.40508	6.09441	4.52243	5.01311	3.14252	2.35243	3.59922	8.79895	1.32539e-07	6.26243e-06	4.93475	0.00361228	0.0279757	-3.8642	0.001573	0.0994252	UP	UP	None	5	turquoise				gi|585680212|ref|XP_006819647.1| PREDICTED: nephrin-like, partial [Saccoglossus kowalevskii]
unigene95267	NA	NA	2	82	2	224	10	24	52	onc	2.52625	2.54992	2.94727	5.16882	2.81843	6.5693	3.63794	4.32266	4.68151	6.93746	2.47737e-05	0.000531855	4.91987	0.00288882	0.0235484	-2.01759	0.125863	0.723304	UP	UP	None	5	turquoise	Q460N5	NP_060024.2	GO:0019899;GO:0003950;GO:0070403;GO:0003723;GO:0010629;GO:0060336;GO:0042532;GO:1902216;GO:0042531;GO:0006471;GO:0070212;GO:0006355;GO:0006351;GO:0005737;GO:0005829;GO:0016020;GO:0005634	sp|Q460N5|PAR14_HUMAN Poly [ADP-ribose] polymerase 14 OS=Homo sapiens GN=PARP14 PE=1 SV=3
unigene101596	NA	NA	NA	14	7	6	4	6	12	onc	1.8543	1.85574	1.85797	2.3479	2.20144	2.17858	2.08739	2.18159	2.27662	5.21061	0.000672005	0.00774357	4.9168	0.00139757	0.0134479	-0.293817	0.775472	NA	UP	UP	None	1	turquoise	Q03412	NP_001257255.1	GO:0005243;GO:0055077;GO:0016264;GO:0034220;GO:0040011;GO:0018991;GO:0043051;GO:0072347;GO:0005911;GO:0005921;GO:0016021;GO:0032589;GO:0005886	sp|Q03412|UNC7_CAEEL Innexin unc-7 OS=Caenorhabditis elegans GN=unc-7 PE=2 SV=1
unigene24215	2	NA	4	2	24	10	6	194	8	onc	2.49938	2.19005	2.83761	2.37286	3.83195	3.2366	2.9415	5.48965	2.8773	2.29155	0.14969	0.379226	4.91679	0.00181315	0.0164805	2.62524	0.0768658	0.600374	None	UP	None	7	pink	Q6AX44	NP_001087425.1	GO:0008061;GO:0046872;GO:0016021	sp|Q6AX44|FBCDA_XENLA Fibrinogen C domain-containing protein 1-A OS=Xenopus laevis GN=fibcd1-a PE=2 SV=1	K10104	KO04514	Cell adhesion molecules (CAMs)
unigene108132	NA	2	NA	NA	6	4	18	44	6	onc	2.08047	2.27814	2.0904	2.06503	2.51068	2.40878	3.07162	3.69041	2.41521	2.0949	0.254466	0.519349	4.91567	0.00610374	0.0414169	2.82077	0.0663943	0.563609	None	UP	None	7	pink	P62716	NP_058736.1	GO:0046872;GO:0004721;GO:0008022;GO:0046982;GO:0004722;GO:0008637;GO:0046580;GO:0043161;GO:0006470;GO:0010468;GO:0046677;GO:0034976;GO:0042542;GO:0000775;GO:0005737;GO:0070062;GO:0005634;GO:0000159;GO:0000922	sp|P62716|PP2AB_RAT Serine/threonine-protein phosphatase 2A catalytic subunit beta isoform OS=Rattus norvegicus GN=Ppp2cb PE=1 SV=1	K04382
unigene43172	NA	NA	NA	2	20	18	8	6	6	onc	2.04044	2.04272	2.04627	2.14099	2.88909	2.87017	2.51297	2.41537	2.3116	5.94638	0.000559078	0.00666629	4.89375	0.00488948	0.0351719	-1.05263	0.417397	0.986256	UP	UP	None	5	magenta	106156559	XP_013387305.1	GO:0015631;GO:0007023	gi|919101860|ref|XP_013387305.1| PREDICTED: tubulin-specific chaperone C-like [Lingula anatina]
unigene66290	NA	NA	NA	2	12	16	6	8	6	onc	1.96919	1.97046	1.97244	2.04843	2.46761	2.60293	2.27807	2.35867	2.18841	5.53223	0.00130688	0.0130507	4.89282	0.00473211	0.0343204	-0.63941	0.621523	0.998571	UP	UP	None	5	magenta	Q9D2D7	NP_084350.1; XP_006502371.1; XP_006502370.1	GO:0003677;GO:0046872;GO:0006355;GO:0006351;GO:0005829;GO:0005654	sp|Q9D2D7|ZN687_MOUSE Zinc finger protein 687 OS=Mus musculus GN=Znf687 PE=1 SV=1
unigene84359	NA	NA	NA	12	4	6	10	4	6	onc	1.71028	1.71156	1.71356	2.1465	1.92449	2.0328	2.20038	1.94087	1.94536	4.91151	0.00246726	0.021507	4.89253	0.00258191	0.0216305	-0.0189769	0.986957	NA	UP	UP	None	5	turquoise	25030460	XP_013019887.1		gi|891571487|ref|XP_013019887.1| hypothetical protein SOCG_01480 [Schizosaccharomyces octosporus yFS286]_x0001_gi|528061697|gb|EPX71261.1| hypothetical protein SOCG_01480 [Schizosaccharomyces octosporus yFS286]
unigene61245	NA	NA	2	32	20	36	28	16	32	onc	2.94574	2.95248	3.16426	4.06575	3.92675	4.37173	4.2035	3.84424	4.03471	5.10527	1.70174e-05	0.000389568	4.88761	3.94084e-05	0.000798764	-0.21766	0.734319	0.998571	UP	UP	None	5	turquoise	Q16932	NP_001191428.1	GO:0005484;GO:0000149;GO:0006886;GO:0006836;GO:0017157;GO:0016192;GO:0016021;GO:0005622	sp|Q16932|STX_APLCA Syntaxin OS=Aplysia californica PE=2 SV=1	K04560
unigene109711	NA	NA	NA	16	10	12	8	6	6	onc	2.07269	2.07459	2.07754	2.6436	2.55604	2.65633	2.50822	2.41698	2.32068	5.74221	8.16053e-05	0.00142317	4.88691	0.000912577	0.00973358	-0.855308	0.350694	0.961845	UP	UP	None	5	turquoise	Q03278		GO:0004519;GO:0046872;GO:0003676;GO:0003964	sp|Q03278|PO21_NASVI Retrovirus-related Pol polyprotein from type-1 retrotransposable element R2 (Fragment) OS=Nasonia vitripennis PE=4 SV=2
CL149Contig4	14	35	30	908	30	845	2145	59	590	onc	4.67259	5.66747	5.62531	9.08419	5.31181	9.40403	10.6156	6.15537	8.48153	4.09392	0.000318426	0.0042571	4.88666	1.72566e-05	0.000403263	0.792745	0.481453	0.998571	UP	UP	None	4	purple	P08826		GO:0005213;GO:0007304;GO:0007275;GO:0042600	sp|P08826|CHA1_BOMMO Chorion class A protein L11 OS=Bombyx mori PE=3 SV=1
unigene87788	NA	NA	NA	14	16	9	3	8	10	onc	2.07873	2.08062	2.08356	2.59579	2.75875	2.54966	2.26931	2.51229	2.46136	5.79025	0.000107944	0.00179233	4.88144	0.0012434	0.0123076	-0.908818	0.351684	0.96263	UP	UP	None	5	turquoise				gi|926640890|ref|XP_013786561.1| PREDICTED: A-agglutinin anchorage subunit-like [Limulus polyphemus]
unigene122723	NA	NA	2	40	24	46	32	16	26	onc	2.97601	2.98397	3.20975	4.30272	4.12161	4.6528	4.38603	3.91885	3.98133	5.4269	6.23349e-06	0.000165777	4.88024	5.11996e-05	0.000986438	-0.546662	0.413209	0.98465	UP	UP	None	5	turquoise	Q5M9F8	NP_001011938.1	GO:0005524;GO:0045296;GO:0004672;GO:0006890;GO:0005801;GO:0030126;GO:0005737;GO:0005829;GO:0005793;GO:0005794;GO:0016020;GO:0005815	sp|Q5M9F8|NTKL_RAT N-terminal kinase-like protein OS=Rattus norvegicus GN=Scyl1 PE=2 SV=1	K08876
unigene54115	2	4	NA	14	20	24	93	42	82	onc	3.25581	3.47022	3.06353	3.83291	4.22027	4.40405	5.57787	4.86053	5.11261	2.99029	0.000581094	0.0068779	4.87572	1.15751e-08	7.71223e-07	1.88543	0.0033869	0.142677	UP	UP	None	1	brown				gi|828213421|ref|XP_012559297.1| PREDICTED: uncharacterized protein LOC105845749 [Hydra vulgaris]
unigene41603	NA	2	2	8	6	2	86	2	64	onc	2.30045	2.57245	2.60491	2.88084	2.86866	2.54526	4.8601	2.54843	4.2442	1.55823	0.275804	0.543456	4.87123	0.000442003	0.00555765	3.313	0.00780753	0.210953	None	UP	None	4	brown	P14381			sp|P14381|YTX2_XENLA Transposon TX1 uncharacterized 149 kDa protein OS=Xenopus laevis PE=4 SV=1
unigene85451	NA	NA	NA	4	12	12	2	6	14	onc	1.86431	1.86588	1.86834	2.04194	2.41182	2.44068	1.99433	2.2042	2.35754	5.3986	0.00144842	0.0141738	4.867	0.00431143	0.0319982	-0.531604	0.673387	NA	UP	UP	None	5	turquoise	Q5ZIC8	NP_001006537.1	GO:0008139;GO:0008565;GO:0006606;GO:0005737;GO:0031965	sp|Q5ZIC8|IPO13_CHICK Importin-13 OS=Gallus gallus GN=IPO13 PE=2 SV=1
unigene91096	2	NA	NA	26	10	16	20	14	42	onc	2.91649	2.76103	2.76827	3.6761	3.32309	3.5835	3.71999	3.51898	3.94715	4.33752	0.000499868	0.00609007	4.86526	8.87188e-05	0.0015396	0.527737	0.466548	0.998571	UP	UP	None	1	yellow	P80544		GO:0005618;GO:0005576;GO:0016020	sp|P80544|PLS_STAAU Surface protein OS=Staphylococcus aureus GN=pls PE=1 SV=2
unigene118618	NA	NA	NA	2	12	8	2	6	14	onc	1.71191	1.71328	1.71541	1.80187	2.25109	2.12974	1.8397	2.04633	2.19781	5.05958	0.00484201	0.0355352	4.86454	0.00688552	0.0453152	-0.195041	0.88871	NA	UP	UP	None	5	turquoise	Q7Z139	NP_508803.3	GO:0016410;GO:0046513;GO:0005783;GO:0016021	sp|Q7Z139|HYL2_CAEEL Ceramide synthase hyl-2 OS=Caenorhabditis elegans GN=hyl-2 PE=1 SV=1
unigene121383	NA	2	NA	14	31	46	32	14	26	onc	2.88184	3.08596	2.9003	3.56419	4.19537	4.54767	4.28233	3.74108	3.8806	5.25402	6.44532e-05	0.00117452	4.86293	0.000223789	0.00324751	-0.391086	0.643691	0.998571	UP	UP	None	5	turquoise				gi|926613510|ref|XP_013771768.1| PREDICTED: nuclear valosin-containing protein-like [Limulus polyphemus]
unigene99117	NA	NA	NA	14	6	22	13	2	4	onc	2.02035	2.02261	2.02612	2.58056	2.3712	2.96327	2.69545	2.16506	2.20865	5.93689	0.000565547	0.00672834	4.86211	0.00515726	0.0365713	-1.07478	0.407409	0.982594	UP	UP	None	5	salmon				gi|928077993|ref|XP_013889022.1| PREDICTED: uncharacterized protein K02A2.6-like [Austrofundulus limnaeus]
unigene119873	NA	NA	2	24	44	28	16	28	30	onc	2.95322	2.96041	3.17792	3.91212	4.50207	4.22176	3.87349	4.22956	4.0211	5.25256	1.23188e-05	0.000295903	4.85327	5.59794e-05	0.00106367	-0.39929	0.550652	0.998571	UP	UP	None	5	turquoise	Q640K1	NP_001087970.1	GO:0031175;GO:0005829;GO:0030425;GO:0043025	sp|Q640K1|NCDN_XENLA Neurochondrin OS=Xenopus laevis GN=ncdn PE=2 SV=1
unigene37698	NA	2	NA	14	36	18	24	16	34	onc	2.84509	3.03057	2.85964	3.47746	4.18338	3.77797	3.96644	3.7169	3.94294	4.79032	0.000146105	0.00229097	4.85305	0.00011906	0.00196015	0.0627261	0.934235	0.998571	UP	UP	None	5	turquoise				gi|761911759|ref|XP_011405139.1| PREDICTED: poly [ADP-ribose] polymerase 14-like [Amphimedon queenslandica]
CL3842Contig1	57	76	42	1798	2497	1944	2153	1949	2074	onc	6.4477	6.86234	6.32899	10.2377	10.9816	10.7535	10.9068	10.7713	10.3584	4.84559	9.77255e-51	1.73156e-46	4.852	7.30316e-51	1.24244e-46	0.00640975	0.983228	0.999342	UP	UP	None	5	turquoise	Q9D3D9	NP_079589.2; XP_017169541.1	GO:0015078;GO:0046933;GO:0015986;GO:0015992;GO:0005740;GO:0005743;GO:0005753;GO:0000275;GO:0005739;GO:0045259	sp|Q9D3D9|ATPD_MOUSE ATP synthase subunit delta, mitochondrial OS=Mus musculus GN=Atp5d PE=1 SV=1	K02134
unigene48825	NA	NA	NA	12	2	8	8	4	8	onc	1.69025	1.69151	1.69349	2.12655	1.80377	2.09741	2.10289	1.92085	1.99193	4.91995	0.00324662	0.0264771	4.84702	0.00378117	0.0289715	-0.0729271	0.952718	NA	UP	UP	None	5	turquoise				gi|688618174|ref|XP_005160420.2| PREDICTED: uncharacterized protein LOC101885269 [Danio rerio]
unigene100657	NA	NA	NA	14	6	2	2	10	8	onc	1.66527	1.66626	1.66782	2.11701	1.94557	1.77576	1.77768	2.11437	1.94348	4.86057	0.00596825	0.0416673	4.84474	0.00616239	0.0417011	-0.0158296	0.990699	NA	UP	UP	None	6	turquoise				gi|871277108|ref|XP_005113065.2| PREDICTED: tripartite motif-containing protein 2-like [Aplysia californica]
unigene35146	NA	2	NA	12	4	2	8	52	4	onc	2.05009	2.25342	2.06045	2.66843	2.36671	2.23469	2.63796	3.82122	2.2898	2.71444	0.115023	0.323102	4.83742	0.00429673	0.0319249	2.12299	0.128462	0.729166	None	UP	None	7	pink	Q9CUX1	NP_082686.1; XP_011240217.1	GO:0003677;GO:0046872;GO:0046983;GO:0000981;GO:0005737;GO:0005654;GO:0005634	sp|Q9CUX1|P52K_MOUSE 52 kDa repressor of the inhibitor of the protein kinase OS=Mus musculus GN=Prkrir PE=2 SV=2
unigene2863	NA	NA	2	58	20	16	28	18	26	onc	2.909	2.91562	3.12816	4.45735	3.89296	3.80381	4.17004	3.87944	3.87151	5.08722	3.88617e-05	0.000770795	4.83222	9.57169e-05	0.00164316	-0.255	0.727695	0.998571	UP	UP	None	5	turquoise	Q95SX7		GO:0003964;GO:0006313	sp|Q95SX7|RTBS_DROME Probable RNA-directed DNA polymerase from transposon BS OS=Drosophila melanogaster GN=RTase PE=2 SV=1
unigene21576	2	2	NA	40	46	20	42	38	64	onc	3.33876	3.36006	3.16063	4.5436	4.84893	4.28055	4.84704	4.7614	4.87622	4.38048	6.27979e-07	2.38605e-05	4.83061	3.5416e-08	2.06338e-06	0.450139	0.380179	0.975389	UP	UP	None	5	turquoise	P27088	NP_001081354.1	GO:0003684;GO:0003690;GO:0008270;GO:0006289;GO:0000715;GO:0070914;GO:1990391;GO:0005662;GO:0005634	sp|P27088|XPA_XENLA DNA repair protein complementing XP-A cells homolog OS=Xenopus laevis GN=xpa PE=2 SV=1
unigene25948	NA	NA	NA	2	16	6	10	6	2	onc	1.70323	1.70474	1.70709	1.79758	2.3904	2.04859	2.2254	2.05174	1.79277	5.17786	0.00567226	0.0401538	4.82997	0.0101361	0.0601323	-0.347891	0.815545	NA	UP	None	None	7	turquoise				gi|585685741|ref|XP_006820186.1| PREDICTED: uncharacterized protein LOC102808349 [Saccoglossus kowalevskii]
unigene91015	4	NA	2	18	64	14	82	98	6	onc	3.31202	2.85185	3.17185	3.90997	5.14818	3.96242	5.46941	5.63887	3.28819	3.71673	0.00409636	0.0314344	4.82529	0.000184518	0.00279443	1.10856	0.337141	0.953864	UP	UP	None	7	turquoise	106174433	XP_013411449.1	GO:0005525;GO:0003924;GO:0005200;GO:0007017;GO:0005874	gi|919059275|ref|XP_013411449.1| PREDICTED: tubulin beta chain-like isoform X2 [Lingula anatina]
unigene39506	NA	10	NA	44	4	12	184	72	76	onc	2.80472	3.88518	2.86159	4.72226	3.29245	3.94172	6.48885	5.50391	5.18558	2.11221	0.105102	0.305356	4.82259	0.000186918	0.00281991	2.71037	0.0266197	0.378678	None	UP	None	1	brown	7240111	XP_002611939.1	GO:0003676;GO:0031047	gi|260833879|ref|XP_002611939.1| hypothetical protein BRAFLDRAFT_126413 [Branchiostoma floridae]_x0001_gi|229297312|gb|EEN67948.1| hypothetical protein BRAFLDRAFT_126413 [Branchiostoma floridae]
unigene30006	2	2	NA	92	28	14	40	16	96	onc	3.24904	3.27202	3.05742	5.21624	4.43351	4.00796	4.78606	4.0997	5.21166	4.61494	3.04589e-05	0.000629744	4.82111	1.30216e-05	0.000319357	0.206175	0.806655	0.998571	UP	UP	None	1	yellow				gi|908400975|ref|XP_013068182.1| PREDICTED: uncharacterized protein LOC106056136 [Biomphalaria glabrata]_x0001_gi|908400977|ref|XP_013068190.1| PREDICTED: uncharacterized protein LOC106056136 [Biomphalaria glabrata]_x0001_gi|908400979|ref|XP_013068198.1| PREDICTED: uncharacterized protein LOC106056136 [Biomphalaria glabrata]
unigene66687	NA	6	NA	72	34	30	72	66	68	onc	3.18068	3.80735	3.22217	5.23774	4.81054	4.76779	5.54786	5.46116	5.14477	4.09952	3.11673e-06	9.28139e-05	4.81126	3.92823e-08	2.24006e-06	0.711739	0.280406	0.916708	UP	UP	None	5	turquoise	Q54UW4	XP_641023.1		sp|Q54UW4|Y0777_DICDI Bromodomain-containing protein DDB_G0280777 OS=Dictyostelium discoideum GN=DDB_G0280777 PE=4 SV=1
unigene72262	NA	NA	NA	10	2	36	6	NA	16	onc	1.90949	1.91239	1.91687	2.402	2.06344	3.28687	2.33965	1.90916	2.58217	6.19553	0.00417867	0.0319183	4.81117	0.027226	0.121256	-1.38437	0.452797	0.997982	UP	None	None	5	salmon	Q89501	NP_042752.1	GO:0033644;GO:0016021	sp|Q89501|CD2H_ASFB7 CD2 homolog OS=African swine fever virus (strain Badajoz 1971 Vero-adapted) GN=Ba71V-058 PE=2 SV=1
unigene87539	2	NA	NA	42	38	42	20	22	28	onc	3.19256	3.0111	3.02377	4.37076	4.48155	4.61412	4.09258	4.1511	4.05972	5.60782	6.66869e-07	2.50694e-05	4.80938	2.22482e-05	0.000499772	-0.798442	0.113268	0.698685	UP	UP	None	5	turquoise	Q9BQG2	NP_113626.1; XP_005272152.1; NP_001287670.1	GO:0046872;GO:0000210;GO:0035529;GO:0034356;GO:0019677;GO:0006742;GO:0005634;GO:0005782;GO:0005777	sp|Q9BQG2|NUD12_HUMAN Peroxisomal NADH pyrophosphatase NUDT12 OS=Homo sapiens GN=NUDT12 PE=1 SV=1
unigene5410	10	NA	4	292	8	4	150	32	346	onc	3.94638	2.78727	3.50798	6.96861	3.71512	3.36734	6.59831	4.9522	7.10789	3.87595	0.00708789	0.0474096	4.8028	0.000838808	0.00913773	0.926855	0.503938	0.998571	UP	UP	None	4	yellow	Q9CXE0	NP_081823.2	GO:0046872;GO:0008168;GO:0070491;GO:0000978;GO:0043565;GO:0044212;GO:0001078;GO:1990830;GO:0016575;GO:0051567;GO:0000278;GO:0000122;GO:0045892;GO:0006351;GO:0016604;GO:0005730;GO:0005634	sp|Q9CXE0|PRDM5_MOUSE PR domain zinc finger protein 5 OS=Mus musculus GN=Prdm5 PE=2 SV=2	K20796
unigene75020	NA	4	4	162	46	83	154	38	82	onc	3.16163	3.71869	3.7825	6.31267	5.30794	5.95499	6.6187	5.2084	5.57461	4.73875	1.41412e-07	6.61701e-06	4.78722	1.05211e-07	5.30076e-06	0.0484758	0.948516	0.998571	UP	UP	None	5	turquoise				gi|908501217|ref|XP_013062335.1| PREDICTED: thyroid adenoma-associated protein homolog [Biomphalaria glabrata]
CL2263Contig2	2	6	6	134	195	411	132	202	141	onc	3.50255	4.03537	4.12494	6.47591	7.18603	8.14419	6.84225	7.32317	6.47908	5.44606	2.23319e-14	5.18374e-12	4.7846	2.1123e-11	2.80743e-09	-0.661461	0.274407	0.912064	UP	UP	None	5	turquoise	Q9P785	NP_595878.1	GO:0006913;GO:0005730	sp|Q9P785|YNY5_SCHPO LisH domain-containing protein C1711.05 OS=Schizosaccharomyces pombe (strain 972 / ATCC 24843) GN=SPBC1711.05 PE=4 SV=1
unigene24245	NA	NA	NA	4	2	14	8	6	4	onc	1.60059	1.6019	1.60395	1.77883	1.7196	2.24261	2.02956	1.93961	1.771	4.92181	0.0066286	0.0451268	4.77798	0.00852668	0.0530767	-0.143827	0.919204	NA	UP	None	None	5	turquoise	A8XSC1		GO:0005524;GO:0008013;GO:0004707;GO:0046872;GO:0047485;GO:0008356;GO:0045167;GO:0009792;GO:0001714;GO:0042694;GO:0018105;GO:0018107;GO:0010085;GO:0010468;GO:0044333;GO:0005938;GO:0005737;GO:0005634;GO:1902554	sp|A8XSC1|NLK_CAEBR Serine/threonine kinase NLK OS=Caenorhabditis briggsae GN=lit-1 PE=3 SV=2	K04468
unigene61247	NA	NA	NA	12	2	8	8	6	4	onc	1.65604	1.65729	1.65922	2.09346	1.76993	2.06421	2.06969	1.98242	1.8193	4.91958	0.00399293	0.0308529	4.7757	0.00529687	0.0372826	-0.143882	0.910669	NA	UP	UP	None	5	turquoise	Q16932	NP_001191428.1	GO:0005484;GO:0000149;GO:0006886;GO:0006836;GO:0017157;GO:0016192;GO:0016021;GO:0005622	sp|Q16932|STX_APLCA Syntaxin OS=Aplysia californica PE=2 SV=1	K04560
unigene95480	NA	NA	NA	4	4	12	2	12	4	onc	1.58306	1.58437	1.58642	1.7624	1.80819	2.16098	1.71382	2.16558	1.75453	4.91248	0.00744605	0.0491713	4.77561	0.00940787	0.0568965	-0.136871	0.924639	NA	UP	None	None	5	turquoise	P51568	NP_194992.1	GO:0005524;GO:0004674;GO:0004712;GO:0046777	sp|P51568|AFC3_ARATH Serine/threonine-protein kinase AFC3 OS=Arabidopsis thaliana GN=AFC3 PE=2 SV=2	K08826
unigene82682	NA	2	NA	32	26	10	20	24	23	onc	2.82852	3.00722	2.84176	3.89147	3.9175	3.43852	3.80941	3.91899	3.66753	4.69662	0.000133996	0.00212871	4.76422	0.000106652	0.00179406	0.0676049	0.923925	0.998571	UP	UP	None	5	turquoise	O17583	NP_492226.2; NP_001020996.1	GO:0017137;GO:0008105;GO:0007399;GO:0007270;GO:1905852;GO:0040026;GO:1903361;GO:1902946;GO:0097120;GO:0043058;GO:0009612;GO:0050975;GO:0006810;GO:0030054;GO:0005737;GO:0030425;GO:0005794;GO:0032580;GO:0000138;GO:0043005;GO:0043025;GO:0005886;GO:0045202;GO:0030140	sp|O17583|LIN10_CAEEL Protein lin-10 OS=Caenorhabditis elegans GN=lin-10 PE=1 SV=1	K04531
unigene113723	2	NA	NA	16	6	18	38	12	12	onc	2.71424	2.55468	2.56125	3.22637	2.93898	3.45605	3.9552	3.24789	3.07858	4.0188	0.00499925	0.0363828	4.76367	0.000825788	0.00903445	0.744868	0.459235	0.998571	UP	UP	None	4	magenta				gi|780142522|ref|XP_011680861.1| PREDICTED: uncharacterized protein LOC105446133 [Strongylocentrotus purpuratus]
unigene74526	NA	NA	2	18	22	14	16	18	38	onc	2.78784	2.79252	2.98168	3.50274	3.74825	3.5385	3.61762	3.67964	3.9041	4.39309	0.000257537	0.00358367	4.75667	7.24767e-05	0.00130984	0.363583	0.588053	0.998571	UP	UP	None	5	turquoise				gi|765550627|gb|KJE91248.1| hypothetical protein CAOG_009541 [Capsaspora owczarzaki ATCC 30864]
unigene24826	NA	NA	NA	6	6	2	6	2	12	onc	1.419	1.41981	1.42109	1.64183	1.69516	1.52836	1.71617	1.52957	1.80006	4.28303	0.0146464	0.0796707	4.74968	0.00643752	0.0430775	0.466649	0.728326	NA	None	UP	None	5	yellow	Q01956		GO:0005249;GO:0071805;GO:0051260;GO:0051262;GO:0046928;GO:0030673;GO:0043679;GO:0005938;GO:0030054;GO:0005856;GO:0032590;GO:0032591;GO:0016021;GO:0031594;GO:0032809;GO:0043204;GO:0005886;GO:0042734;GO:0008076	sp|Q01956|KCNC3_RAT Potassium voltage-gated channel subfamily C member 3 OS=Rattus norvegicus GN=Kcnc3 PE=2 SV=1	K04876
unigene27879	2	NA	NA	16	29	24	12	28	26	onc	2.99228	2.8302	2.83861	3.5123	4.00058	3.92318	3.53882	4.03233	3.74655	4.83295	0.000122991	0.00198835	4.73968	0.000168035	0.00258748	-0.0932681	0.900635	0.998571	UP	UP	None	5	turquoise	Q14642	NP_001307971.1; NP_005530.3	GO:0052659;GO:0052658;GO:0004445;GO:0042731;GO:0046855;GO:0043647;GO:0048016;GO:0046856;GO:0070062;GO:0005622;GO:0016020;GO:0005886	sp|Q14642|I5P1_HUMAN Type I inositol 1,4,5-trisphosphate 5-phosphatase OS=Homo sapiens GN=INPP5A PE=1 SV=1	K01106
CL18297Contig1	NA	2	6	86	22	20	142	24	114	onc	3.04245	3.34357	3.80697	5.4328	4.46302	4.44593	6.27115	4.59818	5.65917	3.46751	0.000947258	0.0101211	4.73212	5.82865e-06	0.00016408	1.26461	0.172359	0.804319	UP	UP	None	4	yellow	Q6S6W0		GO:0009405;GO:0016032;GO:0016021;GO:0055036	sp|Q6S6W0|GP2_EHV1V Glycoprotein gp2 OS=Equine herpesvirus 1 (strain V592) GN=71 PE=3 SV=1
unigene124312	NA	NA	NA	2	10	14	10	2	6	onc	1.80239	1.8035	1.80525	1.8818	2.23232	2.37528	2.2615	1.91522	2.02056	5.32372	0.0034073	0.0274457	4.72805	0.00974238	0.0583799	-0.595669	0.676114	NA	UP	None	None	5	magenta	P10394		GO:0004190;GO:0004519;GO:0003676;GO:0003964;GO:0015074	sp|P10394|POL4_DROME Retrovirus-related Pol polyprotein from transposon 412 OS=Drosophila melanogaster GN=POL PE=4 SV=1
unigene77882	NA	NA	NA	6	2	10	6	6	6	onc	1.55897	1.5601	1.56185	1.80191	1.67133	2.03792	1.88261	1.88103	1.7919	4.71342	0.00556142	0.0395385	4.72481	0.00546156	0.038142	0.0113921	0.992855	NA	UP	UP	None	5	turquoise	Q6ZMT4	NP_085150.1	GO:0032452;GO:0071558;GO:0051864;GO:0032454;GO:0035575;GO:0005506;GO:0035064;GO:0016706;GO:0008270;GO:0071557;GO:0070544;GO:0033169;GO:0035574;GO:0030901;GO:0045893;GO:0006351;GO:0005730;GO:0005654;GO:0005634	sp|Q6ZMT4|KDM7A_HUMAN Lysine-specific demethylase 7A OS=Homo sapiens GN=KDM7A PE=1 SV=2	K11445	KO03030	DNA replication
unigene115765	NA	NA	NA	10	4	4	8	4	6	onc	1.53645	1.53752	1.53918	1.90455	1.74498	1.75865	1.93874	1.76084	1.76567	4.61537	0.00471772	0.0348123	4.72466	0.00377897	0.028959	0.109287	0.9263	NA	UP	UP	None	5	turquoise	Q5U593	NP_001088464.1	GO:0008138	sp|Q5U593|STYXB_XENLA Serine/threonine/tyrosine-interacting protein B OS=Xenopus laevis GN=styx-b PE=2 SV=1	K18042	KO00983	Drug metabolism - other enzymes
unigene66006	NA	NA	NA	2	4	8	4	8	6	onc	1.45985	1.4607	1.46203	1.53905	1.65487	1.83149	1.67098	1.83467	1.6746	4.40572	0.0121927	0.0700672	4.72448	0.00695601	0.0456786	0.318764	0.813096	NA	None	UP	None	5	turquoise	Q61212	NP_035065.1	GO:0004983;GO:0001602;GO:0001601;GO:0008015;GO:0007268;GO:0007631;GO:0016021;GO:0005886	sp|Q61212|NPY6R_MOUSE Neuropeptide Y receptor type 6 OS=Mus musculus GN=Npy6r PE=2 SV=1
unigene124590	NA	NA	NA	14	14	12	2	10	6	onc	2.04243	2.04431	2.04723	2.56399	2.66698	2.63084	2.17546	2.56125	2.29259	5.83685	0.000185879	0.00277688	4.72112	0.00284049	0.0232547	-1.11572	0.301723	0.932966	UP	UP	None	5	turquoise	20237415	XP_009047997.1	GO:0046872	gi|676436795|ref|XP_009047997.1| hypothetical protein LOTGIDRAFT_157539 [Lottia gigantea]_x0001_gi|556112711|gb|ESP01363.1| hypothetical protein LOTGIDRAFT_157539 [Lottia gigantea]
unigene39563	NA	2	NA	36	18	10	24	16	26	onc	2.79091	2.96624	2.80329	3.91557	3.6471	3.39166	3.8711	3.62785	3.68698	4.58122	0.000219708	0.00316498	4.71963	0.000139044	0.00221555	0.138407	0.848759	0.998571	UP	UP	None	5	turquoise	Q6NRS2	NP_001084833.1	GO:0016021	sp|Q6NRS2|PQLC1_XENLA PQ-loop repeat-containing protein 1 OS=Xenopus laevis GN=pqlc1 PE=2 SV=1
unigene94905	2	NA	NA	18	32	10	30	4	32	onc	2.84709	2.68409	2.69169	3.42941	3.92534	3.30206	3.94144	2.98532	3.73129	4.60782	0.00140611	0.0138287	4.71177	0.001088	0.0111257	0.10394	0.91903	0.998571	UP	UP	None	5	turquoise	Q5RA03	NP_001125828.1	GO:0051015;GO:0061573;GO:0007409;GO:0032488;GO:0060327;GO:0061163;GO:0038007;GO:0048812;GO:0045773;GO:2001224;GO:0007265;GO:2000114;GO:0006930;GO:0030424;GO:0044295;GO:0031252;GO:0030175;GO:0030426;GO:0030027;GO:0005875;GO:0015630;GO:0043204;GO:0048471	sp|Q5RA03|SHOT1_PONAB Shootin-1 OS=Pongo abelii PE=2 SV=2
unigene21841	NA	NA	2	10	8	1	10	22	40	onc	2.34967	2.35302	2.53918	2.80985	2.8203	2.42972	2.94441	3.35117	3.49149	2.78293	0.0587328	0.210062	4.70992	0.00110077	0.011226	1.927	0.07753	0.602465	None	UP	None	1	brown	Q12215	NP_014536.1	GO:0004888;GO:0030242;GO:0071555;GO:0009408;GO:0007266;GO:0016021;GO:0005622	sp|Q12215|WSC3_YEAST Cell wall integrity and stress response component 3 OS=Saccharomyces cerevisiae (strain ATCC 204508 / S288c) GN=WSC3 PE=1 SV=1
unigene49749	NA	2	NA	8	26	8	32	6	28	onc	2.56313	2.74187	2.57419	2.96302	3.65276	3.08148	3.85012	2.98167	3.51686	4.09453	0.00510481	0.0369739	4.70778	0.00122969	0.0122101	0.613246	0.563348	0.998571	UP	UP	None	5	magenta				gi|597896324|gb|EYC44406.1| hypothetical protein Y032_0462g1894 [Ancylostoma ceylanicum]
unigene79061	1	NA	1	7	34	77	14	22	31	onc	2.90333	2.7996	2.94179	3.23749	4.29313	5.04042	3.74443	4.03424	4.00908	5.66949	5.15107e-05	0.000971992	4.70057	0.000829072	0.00906456	-0.968919	0.321293	0.945468	UP	UP	None	5	turquoise	Q9ZQA3	NP_181209.1	GO:0045330;GO:0030599;GO:0042545;GO:0045490;GO:0005618;GO:0005576	sp|Q9ZQA3|PME15_ARATH Probable pectinesterase 15 OS=Arabidopsis thaliana GN=PME15 PE=2 SV=1
unigene62213	4	6	NA	4	NA	6	2	198	112	onc	2.74392	3.00703	2.15977	2.56231	2.08148	2.94792	2.47084	5.85686	5.08562	-0.281996	0.858725	0.93192	4.69868	0.00198835	0.0176824	4.98068	0.00102546	0.0798021	None	UP	None	7	pink	Q02817		GO:0030277;GO:0016266;GO:0002223;GO:0005796;GO:0070702;GO:0070703;GO:0005886	sp|Q02817|MUC2_HUMAN Mucin-2 OS=Homo sapiens GN=MUC2 PE=1 SV=2
unigene5986	NA	2	NA	18	20	6	16	16	36	onc	2.66423	2.83148	2.67446	3.36439	3.5509	3.05521	3.47684	3.47367	3.72533	4.08749	0.00144754	0.0141678	4.69583	0.000236081	0.00338894	0.608341	0.445912	0.99639	UP	UP	None	1	turquoise	20230885	XP_009049392.1		gi|676441113|ref|XP_009049392.1| hypothetical protein LOTGIDRAFT_112768, partial [Lottia gigantea]_x0001_gi|556111302|gb|ESO99953.1| hypothetical protein LOTGIDRAFT_112768, partial [Lottia gigantea]
unigene105797	4	NA	NA	60	14	4	36	32	60	onc	3.27234	2.91536	2.92891	4.60742	3.76948	3.26543	4.46884	4.37376	4.56907	3.83297	0.00265475	0.0227167	4.69474	0.0002192	0.00320003	0.86177	0.411364	0.984557	UP	UP	None	1	yellow	Q8J2J3	XP_013936255.1	GO:0007049;GO:0051301;GO:0005737;GO:0005634	sp|Q8J2J3|AMN1_OGAPD Antagonist of mitotic exit network protein 1 OS=Ogataea parapolymorpha (strain DL-1 / ATCC 26012 / NRRL Y-7560) GN=AMN1 PE=3 SV=1
unigene61878	NA	1	NA	17	16	10	10	14	10	onc	2.40172	2.48168	2.40853	3.02243	3.10975	2.93384	2.94067	3.08509	2.80045	4.95855	0.000366471	0.00475241	4.69461	0.000768881	0.00856051	-0.263934	0.73533	0.998571	UP	UP	None	5	turquoise	P98198	NP_065185.1; XP_005245412.1; NP_001005855.1	GO:0005524;GO:0000287;GO:0004012;GO:0007030;GO:0034220;GO:0005789;GO:0005794;GO:0016021;GO:0005886	sp|P98198|AT8B2_HUMAN Phospholipid-transporting ATPase ID OS=Homo sapiens GN=ATP8B2 PE=1 SV=2	K01530
unigene73604	46	12	10	859	504	511	826	549	714	onc	5.99554	4.78263	4.75147	9.06527	8.71633	8.82332	9.44392	8.92646	8.77562	4.45233	1.75807e-19	9.43959e-17	4.68987	1.87121e-21	1.80191e-18	0.237531	0.606377	0.998571	UP	UP	None	1	turquoise	Q5R1W7	NP_001029291.1; XP_009440359.1	GO:0003988;GO:0016509;GO:0003723;GO:0006635;GO:0005783;GO:0070062;GO:0005743;GO:0042645;GO:0005741;GO:0005739	sp|Q5R1W7|ECHB_PANTR Trifunctional enzyme subunit beta, mitochondrial OS=Pan troglodytes GN=HADHB PE=2 SV=1	K07509
unigene63025	NA	2	NA	2	4	4	16	20	30	onc	2.22151	2.38655	2.22886	2.32556	2.48115	2.49851	3.02671	3.14689	3.16443	2.01844	0.141398	0.366356	4.6898	0.000339746	0.00453649	2.67135	0.0042632	0.157679	None	UP	None	1	brown	P13444	NP_036992.2	GO:0043531;GO:0016597;GO:0005524;GO:0042802;GO:0000287;GO:0004478;GO:0046983;GO:0042803;GO:0009087;GO:0006730;GO:0051260;GO:0051289;GO:0051262;GO:0006556;GO:0005829;GO:0016363	sp|P13444|METK1_RAT S-adenosylmethionine synthase isoform type-1 OS=Rattus norvegicus GN=Mat1a PE=1 SV=2	K00789
unigene105727	NA	NA	1	7	2	14	13	12	8	onc	2.07445	2.0764	2.16092	2.37439	2.1964	2.73366	2.70783	2.67029	2.39699	4.11913	0.0107422	0.0639286	4.68219	0.00355836	0.0276478	0.563064	0.618847	0.998571	None	UP	None	5	turquoise				gi|585700827|ref|XP_006822764.1| PREDICTED: RNA-directed DNA polymerase from mobile element jockey-like, partial [Saccoglossus kowalevskii]
unigene62099	2	NA	NA	44	28	26	24	14	26	onc	3.1032	2.93485	2.94481	4.25733	4.11599	4.11415	4.0722	3.74503	3.87977	5.25555	6.05101e-06	0.000161795	4.68157	5.98076e-05	0.00112097	-0.573984	0.318539	0.944683	UP	UP	None	5	turquoise	Q18297	NP_502249.3	GO:0005216;GO:0050896;GO:0016021;GO:0043025;GO:0097730;GO:0005886	sp|Q18297|TRPA1_CAEEL Transient receptor potential cation channel subfamily A member 1 homolog OS=Caenorhabditis elegans GN=trpa-1 PE=2 SV=5	K04984
unigene84894	NA	NA	NA	6	3	54	10	NA	8	onc	1.85539	1.85958	1.86602	2.24022	2.12091	3.72007	2.58662	1.85492	2.32295	6.63473	0.00226358	0.0200906	4.67517	0.0330622	0.138794	-1.95955	0.291732	0.925513	UP	None	None	5	salmon	Q9JLC8	NP_766397.2	GO:0050750;GO:0005737	sp|Q9JLC8|SACS_MOUSE Sacsin OS=Mus musculus GN=Sacs PE=1 SV=2	K17592	KO00983	Drug metabolism - other enzymes
unigene118350	NA	NA	NA	10	4	4	4	6	8	onc	1.52201	1.52304	1.52466	1.88729	1.72881	1.74237	1.74572	1.83659	1.81379	4.61594	0.00415698	0.0318078	4.67328	0.00369865	0.0284632	0.0573343	0.960292	NA	UP	UP	None	7	turquoise	Q61001	NP_001074640.1	GO:0005178;GO:0009887;GO:0060445;GO:0001658;GO:0048754;GO:0016477;GO:0060271;GO:0030198;GO:0001942;GO:0007229;GO:0030324;GO:0001738;GO:0016331;GO:0007517;GO:0001755;GO:0042475;GO:0072659;GO:0006898;GO:0030155;GO:0030334;GO:0042127;GO:0045995;GO:0034446;GO:0005605;GO:0005604;GO:0070062;GO:0031012;GO:0005576;GO:0005615;GO:0043259;GO:0005610;GO:0005634;GO:0005578;GO:0043083	sp|Q61001|LAMA5_MOUSE Laminin subunit alpha-5 OS=Mus musculus GN=Lama5 PE=1 SV=4	K06240
CL21117Contig1	2	NA	NA	42	6	92	16	22	24	onc	2.98003	2.76519	2.78086	4.28276	3.27071	5.2369	3.83379	4.04675	3.84565	5.88591	5.33695e-05	0.000999968	4.67056	0.0014167	0.0135902	-1.21535	0.243397	0.886982	UP	UP	None	5	turquoise	O42184	NP_990273.1	GO:0046872;GO:0008017;GO:0006810;GO:0030659;GO:0035371;GO:0001726	sp|O42184|CLIP1_CHICK CAP-Gly domain-containing linker protein 1 OS=Gallus gallus GN=CLIP1 PE=2 SV=1
unigene129731	NA	NA	NA	6	12	10	10	4	2	onc	1.78984	1.79131	1.79361	2.04432	2.3339	2.29053	2.29692	2.02938	1.87577	5.37021	0.00175892	0.0164724	4.64839	0.00724816	0.0470163	-0.721819	0.57777	NA	UP	UP	None	5	magenta	Q69566		GO:0016021	sp|Q69566|U88_HHV6U Uncharacterized protein U88 OS=Human herpesvirus 6A (strain Uganda-1102) GN=U88 PE=4 SV=1
unigene113436	NA	NA	NA	10	6	6	8	6	2	onc	1.63419	1.63538	1.63724	2.0088	1.93571	1.95417	2.04367	1.95713	1.71671	4.93898	0.0033769	0.0272634	4.64583	0.0060453	0.041105	-0.29315	0.815233	NA	UP	UP	None	5	turquoise	P31016	NP_062567.1	GO:0033130;GO:0031697;GO:0031698;GO:0031748;GO:0035254;GO:0004385;GO:0035255;GO:0019900;GO:0019894;GO:0097109;GO:0031812;GO:0030165;GO:0008022;GO:0032403;GO:0019901;GO:0019903;GO:0005102;GO:0097110;GO:0097113;GO:0060997;GO:0045184;GO:0045197;GO:0035641;GO:0002091;GO:0050885;GO:0045161;GO:0007204;GO:2000463;GO:0050806;GO:0098970;GO:0006461;GO:0035418;GO:0097120;GO:2000821;GO:0048169;GO:2000310;GO:…	sp|P31016|DLG4_RAT Disks large homolog 4 OS=Rattus norvegicus GN=Dlg4 PE=1 SV=1
CL1548Contig2	315	31	32	51	195	44	826	8492	656	onc	8.27074	5.57422	5.73645	5.63112	7.55145	5.8503	9.49785	12.5224	8.7032	-0.591482	0.656767	0.84144	4.64499	0.000471344	0.00584024	5.23648	8.13134e-05	0.016847	None	UP	UP	7	pink				gi|144952812|gb|ABP04060.1| thioester-containing protein [Azumapecten farreri]
unigene33505	NA	NA	4	22	24	28	26	68	30	onc	3.00821	3.01709	3.43113	3.97437	4.19338	4.35238	4.31133	5.07067	4.14267	3.83597	0.000534938	0.00643621	4.64314	2.54187e-05	0.000560628	0.807163	0.349146	0.961016	UP	UP	None	1	turquoise	Q9QZD5	NP_067325.2	GO:0005092;GO:0005096;GO:0017137;GO:0006886;GO:0018344;GO:0007264;GO:0005829;GO:0005654;GO:0005968	sp|Q9QZD5|RAE2_MOUSE Rab proteins geranylgeranyltransferase component A 2 OS=Mus musculus GN=Chml PE=2 SV=2
unigene108875	NA	6	2	NA	6	16	24	196	4	onc	2.14631	2.97607	2.55515	2.07093	2.88053	3.56836	3.90619	5.52017	2.54522	1.24724	0.471335	0.721921	4.64082	0.00661869	0.0439269	3.39358	0.0407038	0.457511	None	UP	None	7	pink	Q4R8Z2		GO:0003735;GO:1901194;GO:0017148;GO:0006412;GO:0097452;GO:0015934	sp|Q4R8Z2|RL13A_MACFA 60S ribosomal protein L13a OS=Macaca fascicularis GN=RPL13A PE=2 SV=3	K02872
CL1Contig11267	NA	2	NA	65	20	148	8	44	4	onc	2.6146	2.93417	2.65813	4.81688	4.02438	5.94635	3.46687	4.76122	2.95231	6.59054	2.7021e-05	0.000570877	4.63813	0.00329646	0.0260246	-1.95241	0.105482	0.677545	UP	UP	None	5	turquoise				gi|908451413|ref|XP_013082427.1| PREDICTED: extensin-2-like isoform X2 [Biomphalaria glabrata]
unigene71840	6	8	2	222	254	148	168	172	136	onc	4.02736	4.26319	3.69682	7.02742	7.46732	6.93511	7.09757	7.1174	6.42952	4.94964	5.09651e-20	3.07852e-17	4.63427	1.08427e-17	5.70492e-15	-0.315374	0.437258	0.994426	UP	UP	None	5	turquoise	P42839	NP_014078.1	GO:0015369;GO:0015386;GO:0015385;GO:0006818;GO:0006813;GO:0006814;GO:0005789;GO:0000324;GO:0000329;GO:0016021;GO:1990816	sp|P42839|VNX1_YEAST Low affinity vacuolar monovalent cation/H(+) antiporter OS=Saccharomyces cerevisiae (strain ATCC 204508 / S288c) GN=VNX1 PE=1 SV=1	K07300
unigene107401	2	NA	2	52	10	8	39	16	78	onc	3.08602	2.8955	3.13358	4.46158	3.56621	3.49723	4.49995	3.86926	4.75144	3.63219	0.00155774	0.0150217	4.62228	5.10233e-05	0.000983412	0.990088	0.273087	0.911174	UP	UP	None	1	yellow	Q8MSS1	NP_525064.1; NP_001284849.1	GO:0008017;GO:0030507;GO:0007349;GO:0051683;GO:0048812;GO:0050775;GO:0005776;GO:0031410;GO:0005794;GO:0000137	sp|Q8MSS1|LVA_DROME Protein lava lamp OS=Drosophila melanogaster GN=lva PE=1 SV=2
unigene41065	NA	NA	NA	12	6	2	4	4	10	onc	1.52634	1.52741	1.52908	1.95374	1.8237	1.64549	1.75293	1.75175	1.88205	4.73884	0.00508271	0.0368472	4.62075	0.00640909	0.0429427	-0.118087	0.925562	NA	UP	UP	None	1	turquoise	P46872	NP_999777.1	GO:0005524;GO:0016887;GO:0008017;GO:0003777;GO:0060271;GO:0007018;GO:0022008;GO:0005737;GO:0005871;GO:0005874	sp|P46872|KRP85_STRPU Kinesin-II 85 kDa subunit OS=Strongylocentrotus purpuratus GN=KRP85 PE=1 SV=1	K10394	KO04810	Regulation of actin cytoskeleton
unigene54600	20	2	NA	250	186	170	200	176	266	onc	4.9253	3.6287	3.36896	7.20315	7.15248	7.13227	7.33827	7.18475	7.21918	4.50215	1.24558e-08	7.92134e-07	4.61099	5.48255e-09	3.94103e-07	0.108838	0.880969	0.998571	UP	UP	None	1	turquoise	Q6IQX7	NP_001001566.1; NP_001001565.1	GO:0047238;GO:0046872;GO:0050510;GO:0016757;GO:0030206;GO:0005829;GO:0032580;GO:0016021;GO:0005759	sp|Q6IQX7|CHSS2_MOUSE Chondroitin sulfate synthase 2 OS=Mus musculus GN=Chpf PE=1 SV=1	K00747
unigene15643	NA	14	2	NA	10	22	36	388	8	onc	2.2237	3.87949	2.73412	2.08246	3.46315	4.20554	4.70532	7.3513	3.07398	0.803734	0.643493	0.832595	4.60489	0.00744997	0.0479596	3.80115	0.0253566	0.369757	None	UP	None	7	pink	P14088		GO:0003755;GO:0006457;GO:0005737	sp|P14088|PPIA_ECHGR Peptidyl-prolyl cis-trans isomerase OS=Echinococcus granulosus GN=CYP-1 PE=2 SV=2	K01802
CL2458Contig1	4	22	10	406	12	16	780	10	262	onc	3.43137	4.84082	4.22063	7.67409	4.11053	4.43685	8.88902	4.03883	7.09179	2.98449	0.0272652	0.124349	4.60196	0.000655014	0.00757244	1.61747	0.224354	0.866197	None	UP	None	4	yellow	Q4PBP6	XP_011388842.1	GO:0005737	sp|Q4PBP6|NST1_USTMA Stress response protein NST1 OS=Ustilago maydis (strain 521 / FGSC 9021) GN=NST1 PE=3 SV=1
unigene82939	2	2	2	36	NA	2	142	4	20	onc	2.47083	2.49622	2.5341	3.83062	2.16299	2.46417	5.04854	2.6907	3.36051	2.07864	0.206846	0.460747	4.60016	0.00478042	0.0345902	2.52152	0.101908	0.668582	None	UP	None	4	brown	P98088	NP_001291288.1	GO:0005201;GO:0016266;GO:0048015;GO:0002223;GO:0005737;GO:0070062;GO:0005615;GO:0005796;GO:0070701;GO:0005886	sp|P98088|MUC5A_HUMAN Mucin-5AC (Fragments) OS=Homo sapiens GN=MUC5AC PE=1 SV=3
CL1Contig16537	28	20	18	303	70	86	597	146	1459	onc	5.32783	5.07777	5.09195	7.62423	6.20813	6.52482	8.86726	7.15436	9.492	2.34884	0.000720996	0.00816125	4.59691	3.03794e-11	3.87618e-09	2.24807	0.00082268	0.0688347	UP	UP	None	1	yellow	Q64581	NP_665725.1	GO:0070330;GO:0034875;GO:0019899;GO:0101020;GO:0020037;GO:0005506;GO:0004497;GO:0016491;GO:0005496;GO:0008395;GO:0008390;GO:0050649;GO:0070576;GO:0030343;GO:0009822;GO:0042737;GO:0017144;GO:0042738;GO:0046483;GO:0002933;GO:0016098;GO:0055114;GO:0070989;GO:0006706;GO:0008202;GO:0005737;GO:0005789;GO:0031090	sp|Q64581|CP3AI_RAT Cytochrome P450 3A18 OS=Rattus norvegicus GN=Cyp3a18 PE=2 SV=1
unigene84140	2	NA	NA	12	18	12	26	18	12	onc	2.76577	2.61665	2.62255	3.13041	3.43648	3.26915	3.70445	3.48154	3.11152	4.09744	0.00183262	0.0170425	4.5929	0.000453896	0.00566948	0.495464	0.554655	0.998571	UP	UP	None	7	turquoise	B1AUE5	NP_001035866.1	GO:0008022;GO:0008270;GO:0007031;GO:0016558;GO:0005779;GO:0005778;GO:0005777	sp|B1AUE5|PEX10_MOUSE Peroxisome biogenesis factor 10 OS=Mus musculus GN=Pex10 PE=2 SV=1	K13346	KO04146	Peroxisome
unigene43611	NA	NA	NA	8	4	4	6	6	4	onc	1.42942	1.43038	1.43188	1.73166	1.63511	1.64856	1.74384	1.74231	1.58609	4.46524	0.00672816	0.045603	4.58965	0.00527387	0.0371631	0.124406	0.917832	NA	UP	UP	None	5	turquoise	O35943	NP_032070.1	GO:0051537;GO:0008199;GO:0008198;GO:0004322;GO:0034986;GO:0051536;GO:0007628;GO:0009060;GO:0006879;GO:0070301;GO:0034599;GO:0009792;GO:0006783;GO:0006811;GO:0018283;GO:0016226;GO:0007005;GO:0043066;GO:0040015;GO:0046621;GO:0090201;GO:0006119;GO:1904234;GO:0043085;GO:0030307;GO:0008284;GO:0051349;GO:1904231;GO:0019230;GO:0016540;GO:0010722;GO:0010039;GO:0005829;GO:0005739	sp|O35943|FRDA_MOUSE Frataxin, mitochondrial OS=Mus musculus GN=Fxn PE=1 SV=1	K19054	KO03008	Ribosome biogenesis in eukaryotes
CL6184Contig1	72	30	34	1360	2030	1924	1058	1713	1106	onc	6.64821	5.78292	6.03669	9.82438	10.6575	10.6818	9.94058	10.5476	9.50137	5.01189	4.96737e-29	9.43019e-26	4.58661	1.45628e-24	2.25225e-21	-0.425286	0.323798	0.947179	UP	UP	None	5	turquoise	Q6PAK3	NP_958759.2	GO:0008469;GO:0042802;GO:0046982;GO:0042803;GO:0035242;GO:0035241;GO:0008757;GO:0016571;GO:0018216;GO:0019919;GO:0006355;GO:0005829;GO:0005886	sp|Q6PAK3|ANM8_MOUSE Protein arginine N-methyltransferase 8 OS=Mus musculus GN=Prmt8 PE=2 SV=2	K11434	KO04922	Glucagon signaling pathway
unigene31993	NA	2	NA	60	34	6	28	12	18	onc	2.78244	2.98014	2.79847	4.37871	4.1401	3.23569	4.0647	3.54285	3.5543	5.19579	0.000202499	0.00296857	4.57649	0.00110554	0.0112577	-0.619302	0.524503	0.998571	UP	UP	None	5	yellow				gi|307168739|gb|EFN61742.1| hypothetical protein EAG_13055, partial [Camponotus floridanus]
unigene12175	2	NA	NA	12	6	4	16	6	42	onc	2.45133	2.30307	2.30769	2.81342	2.66206	2.57436	3.09947	2.68775	3.44519	3.08595	0.0315494	0.137136	4.57381	0.00120881	0.0120591	1.48786	0.142351	0.756387	None	UP	None	4	yellow	P17027	NP_001291422.1; NP_666016.1; NP_001291423.1; NP_001291421.1	GO:0003677;GO:0046872;GO:0003700;GO:0006355;GO:0006351;GO:0005634	sp|P17027|ZNF23_HUMAN Zinc finger protein 23 OS=Homo sapiens GN=ZNF23 PE=2 SV=3	K12463	KO04722	Neurotrophin signaling pathway
unigene71939	NA	NA	4	36	52	40	48	38	32	onc	3.12828	3.13995	3.58231	4.48057	4.96906	4.81116	4.9763	4.77875	4.36119	4.64038	2.34772e-06	7.31081e-05	4.57271	3.33118e-06	0.00010138	-0.067668	0.922038	0.998571	UP	UP	None	5	turquoise	O43447	XP_016855548.1; XP_016855547.1; NP_001317439.1; NP_006338.1; XP_005270419.1; XP_016855546.1	GO:0016018;GO:0003755;GO:0043021;GO:0000398;GO:0045070;GO:0006461;GO:0006457;GO:0005737;GO:0016607;GO:0005654;GO:0005681;GO:0071001;GO:0046540	sp|O43447|PPIH_HUMAN Peptidyl-prolyl cis-trans isomerase H OS=Homo sapiens GN=PPIH PE=1 SV=1	K09567
[truncated: 7,254 more rows]
